# Supplementary material for: RNAi-Based Identification of Gene-Specific Nuclear Cofactor Networks Regulating Interleukin-1 Target Genes
Source: Front Immunol. 2018 Apr 27;9:775. doi: 10.3389/fimmu.2018.00775 (PMC5934416; doi:10.3389/fimmu.2018.00775)
Supplement: Table S1 — Identifiers, annotations, and small-hairpin (sh)RNA sequences for the 170 nuclear cofactors examined in this study. [file table_1.xlsx]

## Sheet: gene list, annotations
	PANTHER							UniprotKB
Gene list	Gene ID	Mapped IDs	Gene name, Gene symbol, otholog	PANTHER Family/Subfamily	PANTHER Protein Class	Species	Chromosome	UniprotID	Gene names	Entry name	Protein names	Organism	Gene ontology (molecular function)	Protein families	Cross-reference (STRING)	Cross-reference (IntAct)	Cross-reference (BioGrid)	Cross-reference (Reactome)
Actl6b	MOUSE|MGI=MGI=1933548|UniProtKB=Q99MR0	Actl6b	Actin-like protein 6B;Actl6b;ortholog	ACTIN-LIKE PROTEIN 6B (PTHR11937:SF266)	actin and actin related protein(PC00039)	Mus musculus	Chromosome 5	Q99MR0	Actl6b Actl6 Arpna Baf53b	ACL6B_MOUSE	Actin-like protein 6B (53 kDa BRG1-associated factor B) (Actin-related protein Baf53b) (ArpN-alpha) (ArpNa) (BRG1-associated factor 53B) (BAF53B)	Mus musculus (Mouse)		Actin family	10090.ENSMUSP00000119356;	Q99MR0;	219970;	R-MMU-3214858;
Actr5	MOUSE|MGI=MGI=1924748|UniProtKB=Q80US4	Actr5	Actin-related protein 5;Actr5;ortholog	ACTIN-RELATED PROTEIN 5 (PTHR11937:SF337)	actin and actin related protein(PC00039)	Mus musculus	Unplaced	Q80US4	Actr5	ARP5_MOUSE	Actin-related protein 5	Mus musculus (Mouse)		Actin family, ARP5 subfamily	10090.ENSMUSP00000046658;
Actr6	MOUSE|MGI=MGI=1914269|UniProtKB=Q9D864	Actr6	Actin-related protein 6;Actr6;ortholog	ACTIN-RELATED PROTEIN 6 (PTHR11937:SF274)	actin and actin related protein(PC00039)	Mus musculus	Unplaced	Q9D864	Actr6	ARP6_MOUSE	Actin-related protein 6 (mArp6)	Mus musculus (Mouse)		Actin family, ARP6 subfamily	10090.ENSMUSP00000020109;	Q9D864;
Appl1	MOUSE|MGI=MGI=1920243|UniProtKB=Q8K3H0	Appl1	DCC-interacting protein 13-alpha;Appl1;ortholog	DCC-INTERACTING PROTEIN 13-ALPHA (PTHR23180:SF350)	G-protein modulator(PC00022);nucleic acid binding(PC00171)	Mus musculus	Chromosome 14	Q8K3H0	Appl1 Dip13a Kiaa1428	DP13A_MOUSE	DCC-interacting protein 13-alpha (Dip13-alpha) (Adapter protein containing PH domain, PTB domain and leucine zipper motif 1)	Mus musculus (Mouse)	identical protein binding [GO:0042802]; protein kinase B binding [GO:0043422]		10090.ENSMUSP00000042875;	Q8K3H0;	215698;	R-MMU-418889;
Arid1a	MOUSE|MGI=MGI=1935147|UniProtKB=A2BH40	Arid1a	AT-rich interactive domain-containing protein 1A;Arid1a;ortholog	AT-RICH INTERACTIVE DOMAIN-CONTAINING PROTEIN 1A (PTHR12656:SF14)		Mus musculus	Chromosome 4	A2BH40	Arid1a Baf250 Baf250a Osa1 Smarcf1	ARI1A_MOUSE	AT-rich interactive domain-containing protein 1A (ARID domain-containing protein 1A) (BRG1-associated factor 250) (BAF250) (BRG1-associated factor 250a) (BAF250A) (Osa homolog 1) (SWI-like protein) (SWI/SNF complex protein p270) (SWI/SNF-related, matrix-associated, actin-dependent regulator of chromatin subfamily F member 1)	Mus musculus (Mouse)	DNA binding [GO:0003677]; ligand-dependent nuclear receptor binding [GO:0016922]		10090.ENSMUSP00000101517;	A2BH40;	220298;	R-MMU-3214858;
Ash1l	MOUSE|MGI=MGI=2183158|UniProtKB=Q99MY8	Ash1l	Histone-lysine N-methyltransferase ASH1L;Ash1l;ortholog	HISTONE-LYSINE N-METHYLTRANSFERASE ASH1L (PTHR22884:SF409)	DNA binding protein(PC00009);methyltransferase(PC00155)	Mus musculus	Chromosome 3	Q99MY8	Ash1l	ASH1L_MOUSE	Histone-lysine N-methyltransferase ASH1L (EC 2.1.1.43) (ASH1-like protein) (Absent small and homeotic disks protein 1 homolog)	Mus musculus (Mouse)	chromatin binding [GO:0003682]; DNA binding [GO:0003677]; histone methyltransferase activity (H3-K36 specific) [GO:0046975]; histone methyltransferase activity (H3-K4 specific) [GO:0042800]; metal ion binding [GO:0046872]	Class V-like SAM-binding methyltransferase superfamily, Histone-lysine methyltransferase family, SET2 subfamily	10090.ENSMUSP00000088451;		228672;	R-MMU-3214841;
Atf2	MOUSE|MGI=MGI=109349|UniProtKB=P16951	Atf2	Cyclic AMP-dependent transcription factor ATF-2;Atf2;ortholog	CYCLIC AMP-DEPENDENT TRANSCRIPTION FACTOR ATF-2 (PTHR19304:SF33)	nucleic acid binding(PC00171);transcription factor(PC00218)	Mus musculus	Chromosome 2	P16951	Atf2	ATF2_MOUSE	Cyclic AMP-dependent transcription factor ATF-2 (cAMP-dependent transcription factor ATF-2) (EC 2.3.1.48) (Activating transcription factor 2) (MXBP protein) (cAMP response element-binding protein CRE-BP1)	Mus musculus (Mouse)	cAMP response element binding [GO:0035497]; cAMP response element binding protein binding [GO:0008140]; chromatin binding [GO:0003682]; DNA binding [GO:0003677]; enhancer sequence-specific DNA binding [GO:0001158]; histone acetyltransferase activity [GO:0004402]; metal ion binding [GO:0046872]; protein heterodimerization activity [GO:0046982]; protein kinase binding [GO:0019901]; RNA polymerase I…	BZIP family, ATF subfamily	10090.ENSMUSP00000058521;	P16951;	198233;	R-MMU-3214847;R-MMU-450341;
Atm	MOUSE|MGI=MGI=107202|UniProtKB=Q62388	Atm	Serine-protein kinase ATM;Atm;ortholog	SERINE-PROTEIN KINASE ATM (PTHR11139:SF77)	non-receptor serine/threonine protein kinase(PC00167);nucleic acid binding(PC00171);nucleotide kinase(PC00172)	Mus musculus	Chromosome 9	Q62388	Atm	ATM_MOUSE	Serine-protein kinase ATM (EC 2.7.11.1) (Ataxia telangiectasia mutated homolog) (A-T mutated homolog)	Mus musculus (Mouse)	1-phosphatidylinositol-3-kinase activity [GO:0016303]; ATP binding [GO:0005524]; DNA binding [GO:0003677]; DNA-dependent protein kinase activity [GO:0004677]; kinase activity [GO:0016301]; protein complex binding [GO:0032403]; protein dimerization activity [GO:0046983]; protein kinase activity [GO:0004672]; protein N-terminus binding [GO:0047485]; protein serine/threonine kinase activity [GO:0004…	PI3/PI4-kinase family, ATM subfamily	10090.ENSMUSP00000113388;	Q62388;	198236;	R-MMU-2559586;R-MMU-3371453;R-MMU-349425;R-MMU-5685938;R-MMU-5685942;R-MMU-5693548;R-MMU-5693554;R-MMU-5693565;R-MMU-5693568;R-MMU-5693571;R-MMU-5693579;R-MMU-5693607;R-MMU-5693616;R-MMU-6803204;R-MMU-6803207;R-MMU-6804756;R-MMU-6804757;R-MMU-6804760;R-MMU-69473;R-MMU-69541;R-MMU-69601;R-MMU-912446;R-MMU-912497;
Aurkb	MOUSE|MGI=MGI=107168|UniProtKB=O70126	Aurkb	Aurora kinase B;Aurkb;ortholog	AURORA KINASE B (PTHR24350:SF16)	non-receptor serine/threonine protein kinase(PC00167)	Mus musculus	Chromosome 11	O70126	Aurkb Aik2 Aim1 Airk2 Ark2 Stk1 Stk12 Stk5	AURKB_MOUSE	Aurora kinase B (EC 2.7.11.1) (Aurora 1) (Aurora- and IPL1-like midbody-associated protein 1) (Aurora/IPL1-related kinase 2) (ARK-2) (Aurora-related kinase 2) (STK-1) (Serine/threonine-protein kinase 12) (Serine/threonine-protein kinase 5) (Serine/threonine-protein kinase aurora-B)	Mus musculus (Mouse)	ATP binding [GO:0005524]; histone serine kinase activity [GO:0035174]; metal ion binding [GO:0046872]; protein serine/threonine/tyrosine kinase activity [GO:0004712]; protein serine/threonine kinase activity [GO:0004674]	Protein kinase superfamily, Ser/Thr protein kinase family, Aurora subfamily	10090.ENSMUSP00000021277;	O70126;	203547;	R-MMU-174178;R-MMU-2467813;R-MMU-2500257;R-MMU-4615885;R-MMU-5663220;R-MMU-6804756;R-MMU-68877;
Bmi1	MOUSE|MGI=MGI=88174|UniProtKB=P25916	Bmi1	Polycomb complex protein BMI-1;Bmi1;ortholog	POLYCOMB COMPLEX PROTEIN BMI-1-RELATED (PTHR10825:SF60)	ubiquitin-protein ligase(PC00234)	Mus musculus	Chromosome 2	P25916	Bmi1 Bmi-1 Pcgf4	BMI1_MOUSE	Polycomb complex protein BMI-1 (Polycomb group RING finger protein 4)	Mus musculus (Mouse)	chromatin binding [GO:0003682]; promoter-specific chromatin binding [GO:1990841]; RNA polymerase II core promoter proximal region sequence-specific DNA binding [GO:0000978]; sequence-specific DNA binding [GO:0043565]; ubiquitin-protein transferase activator activity [GO:0097027]; zinc ion binding [GO:0008270]		10090.ENSMUSP00000028071;	P25916;	198359;	R-MMU-2559580;R-MMU-3108214;R-MMU-4551638;R-MMU-4570464;
Brd8	MOUSE|MGI=MGI=1925906|UniProtKB=Q8R3B7	Brd8	Bromodomain-containing protein 8;Brd8;ortholog	BROMODOMAIN-CONTAINING PROTEIN 8 (PTHR15398:SF8)		Mus musculus	Chromosome 18	Q8R3B7	Brd8	BRD8_MOUSE	Bromodomain-containing protein 8	Mus musculus (Mouse)			10090.ENSMUSP00000003876;	Q8R3B7;	219557;
C1d	MOUSE|MGI=MGI=1927354|UniProtKB=O35473	C1d	Nuclear nucleic acid-binding protein C1D;C1d;ortholog	NUCLEAR NUCLEIC ACID-BINDING PROTEIN C1D (PTHR15341:SF5)	nucleic acid binding(PC00171);transcription cofactor(PC00217)	Mus musculus	Chromosome 11	O35473	C1d Suncor	C1D_MOUSE	Nuclear nucleic acid-binding protein C1D (mC1D) (Small unique nuclear receptor corepressor) (Sun-CoR) (SunCoR)	Mus musculus (Mouse)	DNA binding [GO:0003677]; ligand-dependent nuclear receptor binding [GO:0016922]; RNA binding [GO:0003723]; transcription corepressor activity [GO:0003714]	C1D family	10090.ENSMUSP00000000594;			R-MMU-6791226;
Cbx2	MOUSE|MGI=MGI=88289|UniProtKB=P30658	Cbx2	Chromobox protein homolog 2;Cbx2;ortholog	CHROMOBOX PROTEIN HOMOLOG 2 (PTHR22812:SF129)	chromatin/chromatin-binding protein(PC00077);transcription factor(PC00218)	Mus musculus	Chromosome 11	P30658	Cbx2 M33	CBX2_MOUSE	Chromobox protein homolog 2 (M33) (Modifier 3 protein)	Mus musculus (Mouse)	chromatin binding [GO:0003682]; DNA binding [GO:0003677]; methylated histone binding [GO:0035064]		10090.ENSMUSP00000026662;	P30658;	198535;	R-MMU-2559580;R-MMU-3108214;R-MMU-4551638;R-MMU-4570464;
Cbx4	MOUSE|MGI=MGI=1195985|UniProtKB=O55187	Cbx4	E3 SUMO-protein ligase CBX4;Cbx4;ortholog	E3 SUMO-PROTEIN LIGASE CBX4 (PTHR22812:SF130)	chromatin/chromatin-binding protein(PC00077);transcription factor(PC00218)	Mus musculus	Chromosome 11	O55187	Cbx4 Pc2	CBX4_MOUSE	E3 SUMO-protein ligase CBX4 (EC 6.3.2.-) (Chromobox protein homolog 4) (Polycomb 2 homolog) (Pc2) (mPc2)	Mus musculus (Mouse)	chromatin binding [GO:0003682]; enzyme binding [GO:0019899]; ligase activity [GO:0016874]; methylated histone binding [GO:0035064]; phosphoprotein binding [GO:0051219]; single-stranded RNA binding [GO:0003727]; SUMO binding [GO:0032183]; SUMO transferase activity [GO:0019789]; transcription regulatory region DNA binding [GO:0044212]		10090.ENSMUSP00000026665;	O55187;	198537;	R-MMU-2559580;R-MMU-3108214;R-MMU-4551638;R-MMU-4570464;
Chd1	MOUSE|MGI=MGI=88393|UniProtKB=P40201	Chd1	Chromodomain-helicase-DNA-binding protein 1;Chd1;ortholog	CHROMODOMAIN-HELICASE-DNA-BINDING PROTEIN 1 (PTHR10799:SF844)	DNA helicase(PC00011)	Mus musculus	Chromosome 17	P40201	Chd1 Chd-1	CHD1_MOUSE	Chromodomain-helicase-DNA-binding protein 1 (CHD-1) (EC 3.6.4.12) (ATP-dependent helicase CHD1)	Mus musculus (Mouse)	ATP binding [GO:0005524]; chromatin binding [GO:0003682]; DNA binding [GO:0003677]; helicase activity [GO:0004386]; methylated histone binding [GO:0035064]	SNF2/RAD54 helicase family	10090.ENSMUSP00000024627;	P40201;	198693;
Chd4	MOUSE|MGI=MGI=1344380|UniProtKB=Q6PDQ2	Chd4	Chromodomain-helicase-DNA-binding protein 4;Chd4;ortholog	CHROMODOMAIN-HELICASE-DNA-BINDING PROTEIN 4 (PTHR10799:SF821)	DNA helicase(PC00011)	Mus musculus	Chromosome 6	Q6PDQ2	Chd4	CHD4_MOUSE	Chromodomain-helicase-DNA-binding protein 4 (CHD-4) (EC 3.6.4.12)	Mus musculus (Mouse)	ATP binding [GO:0005524]; helicase activity [GO:0004386]; histone deacetylase binding [GO:0042826]; metal ion binding [GO:0046872]; microtubule binding [GO:0008017]; nucleosomal DNA binding [GO:0031492]; RNA polymerase II core promoter proximal region sequence-specific DNA binding [GO:0000978]; RNA polymerase II distal enhancer sequence-specific DNA binding [GO:0000980]; RNA polymerase II repress…	SNF2/RAD54 helicase family	10090.ENSMUSP00000060054;	Q6PDQ2;	223700;	R-MMU-6804758;R-MMU-73762;
Chd9	MOUSE|MGI=MGI=1924001|UniProtKB=Q8BYH8	Chd9	Chromodomain-helicase-DNA-binding protein 9;Chd9;ortholog	CHROMODOMAIN-HELICASE-DNA-BINDING PROTEIN 9 (PTHR10799:SF795)	DNA helicase(PC00011)	Mus musculus	Chromosome 8	Q8BYH8	Chd9 Kiaa0308 Pric320	CHD9_MOUSE	Chromodomain-helicase-DNA-binding protein 9 (CHD-9) (EC 3.6.4.12) (ATP-dependent helicase CHD9) (PPAR-alpha-interacting complex protein 320 kDa) (Peroxisomal proliferator-activated receptor A-interacting complex 320 kDa protein)	Mus musculus (Mouse)	ATP binding [GO:0005524]; DNA binding [GO:0003677]; helicase activity [GO:0004386]	SNF2/RAD54 helicase family	10090.ENSMUSP00000046356;			R-MMU-400206;
Chrac1	MOUSE|MGI=MGI=2135796|UniProtKB=Q9JKP8	Chrac1	Chromatin accessibility complex protein 1;Chrac1;ortholog	CHROMATIN ACCESSIBILITY COMPLEX PROTEIN 1 (PTHR10252:SF52)	DNA-directed DNA polymerase(PC00018);chromatin/chromatin-binding protein(PC00077);transcription factor(PC00218)	Mus musculus	Chromosome 15	Q9JKP8	Chrac1	CHRC1_MOUSE	Chromatin accessibility complex protein 1 (CHRAC-1) (DNA polymerase epsilon subunit p15) (NF-YC-like protein) (YC-like protein 1) (YCL1)	Mus musculus (Mouse)	DNA binding [GO:0003677]; DNA-directed DNA polymerase activity [GO:0003887]; protein heterodimerization activity [GO:0046982]		10090.ENSMUSP00000087197;	Q9JKP8;	220245;
Clock	MOUSE|MGI=MGI=99698|UniProtKB=O08785	Clock	Circadian locomoter output cycles protein kaput;Clock;ortholog	CIRCADIAN LOCOMOTER OUTPUT CYCLES PROTEIN KAPUT (PTHR23042:SF96)	basic helix-loop-helix transcription factor(PC00055)	Mus musculus	Chromosome 5	O08785	Clock	CLOCK_MOUSE	Circadian locomoter output cycles protein kaput (mCLOCK) (EC 2.3.1.48)	Mus musculus (Mouse)	chromatin DNA binding [GO:0031490]; core promoter binding [GO:0001047]; core promoter sequence-specific DNA binding [GO:0001046]; DNA binding [GO:0003677]; E-box binding [GO:0070888]; histone acetyltransferase activity [GO:0004402]; protein dimerization activity [GO:0046983]; RNA polymerase II core promoter proximal region sequence-specific DNA binding [GO:0000978]; sequence-specific DNA binding …		10090.ENSMUSP00000074656;	O08785;	198756;	R-MMU-1368082;R-MMU-1368092;R-MMU-1368108;R-MMU-1368110;R-MMU-1989781;R-MMU-400253;R-MMU-508751;
Crebbp	MOUSE|MGI=MGI=1098280|UniProtKB=P45481	Crebbp	CREB-binding protein;Crebbp;ortholog	CREB-BINDING PROTEIN (PTHR13808:SF19)	acetyltransferase(PC00038);chromatin/chromatin-binding protein(PC00077);transcription cofactor(PC00217)	Mus musculus	Unplaced	P45481	Crebbp Cbp	CBP_MOUSE	CREB-binding protein (EC 2.3.1.48)	Mus musculus (Mouse)	acetyltransferase activity [GO:0016407]; cAMP response element binding protein binding [GO:0008140]; chromatin binding [GO:0003682]; core promoter proximal region sequence-specific DNA binding [GO:0000987]; damaged DNA binding [GO:0003684]; disordered domain specific binding [GO:0097718]; DNA binding [GO:0003677]; histone acetyltransferase activity [GO:0004402]; MRF binding [GO:0043426]; p53 bind…		10090.ENSMUSP00000023165;	P45481;		R-MMU-1912408;R-MMU-3214847;R-MMU-381340;R-MMU-442533;R-MMU-5617472;
Csnk2a1	MOUSE|MGI=MGI=88543|UniProtKB=Q60737	Csnk2a1	Casein kinase II subunit alpha;Csnk2a1;ortholog	CASEIN KINASE II SUBUNIT ALPHA-RELATED (PTHR24054:SF35)		Mus musculus	Chromosome 1, Chromosome 2	Q60737	Csnk2a1 Ckiia	CSK21_MOUSE	Casein kinase II subunit alpha (CK II alpha) (EC 2.7.11.1)	Mus musculus (Mouse)	ATP binding [GO:0005524]; beta-catenin binding [GO:0008013]; kinase activity [GO:0016301]; protein N-terminus binding [GO:0047485]; protein phosphatase regulator activity [GO:0019888]; protein serine/threonine kinase activity [GO:0004674]	Protein kinase superfamily, Ser/Thr protein kinase family, CK2 subfamily	10090.ENSMUSP00000096829;	Q60737;	198942;	R-MMU-1483191;R-MMU-201688;R-MMU-2514853;R-MMU-445144;R-MMU-6804756;R-MMU-6814122;R-MMU-8934903;
Csnk2a2	MOUSE|MGI=MGI=88547|UniProtKB=O54833	Csnk2a2	Casein kinase II subunit alpha';Csnk2a2;ortholog	CASEIN KINASE II SUBUNIT ALPHA' (PTHR24054:SF38)		Mus musculus	Chromosome 8	O54833	Csnk2a2	CSK22_MOUSE	Casein kinase II subunit alpha' (CK II alpha') (EC 2.7.11.1)	Mus musculus (Mouse)	ATP binding [GO:0005524]; protein N-terminus binding [GO:0047485]; protein serine/threonine kinase activity [GO:0004674]	Protein kinase superfamily, Ser/Thr protein kinase family, CK2 subfamily	10090.ENSMUSP00000055919;	O54833;	198946;	R-MMU-1483191;R-MMU-201688;R-MMU-2514853;R-MMU-445144;R-MMU-6804756;R-MMU-6814122;R-MMU-8934903;
Csnk2b	MOUSE|MGI=MGI=88548|UniProtKB=P67871	Csnk2b	Casein kinase II subunit beta;Csnk2b;ortholog	CASEIN KINASE II SUBUNIT BETA (PTHR11740:SF12)	kinase modulator(PC00140)	Mus musculus	Chromosome 17	P67871	Csnk2b Ck2n	CSK2B_MOUSE	Casein kinase II subunit beta (CK II beta) (Phosvitin)	Mus musculus (Mouse)	chromatin binding [GO:0003682]; identical protein binding [GO:0042802]; metal ion binding [GO:0046872]; protein domain specific binding [GO:0019904]; protein kinase regulator activity [GO:0019887]; protein serine/threonine kinase activity [GO:0004674]; receptor binding [GO:0005102]; transcription factor binding [GO:0008134]	Casein kinase 2 subunit beta family	10090.ENSMUSP00000025246;	P67871;	198947;	R-MMU-1483191;R-MMU-201688;R-MMU-2514853;R-MMU-445144;R-MMU-6798695;R-MMU-6804756;R-MMU-6814122;R-MMU-8934903;
Ctbp1	MOUSE|MGI=MGI=1201685|UniProtKB=O88712	Ctbp1	C-terminal-binding protein 1;Ctbp1;ortholog	C-TERMINAL-BINDING PROTEIN 1 (PTHR10996:SF194)	dehydrogenase(PC00092);transcription cofactor(PC00217)	Mus musculus	Chromosome 5	O88712	Ctbp1	CTBP1_MOUSE	C-terminal-binding protein 1 (CtBP1) (EC 1.1.1.-)	Mus musculus (Mouse)	glyoxylate reductase (NADP) activity [GO:0030267]; hydroxypyruvate reductase activity [GO:0016618]; identical protein binding [GO:0042802]; NAD binding [GO:0051287]; protein domain specific binding [GO:0019904]; protein homodimerization activity [GO:0042803]; repressing transcription factor binding [GO:0070491]; RNA polymerase II transcription corepressor activity [GO:0001106]; transcription core…	D-isomer specific 2-hydroxyacid dehydrogenase family	10090.ENSMUSP00000078682;	O88712;	198961;	R-MMU-3769402;R-MMU-4641265;
Ctbp2	MOUSE|MGI=MGI=1201686|UniProtKB=P56546	Ctbp2	C-terminal-binding protein 2;Ctbp2;ortholog	C-TERMINAL-BINDING PROTEIN 2 (PTHR10996:SF195)	dehydrogenase(PC00092);transcription cofactor(PC00217)	Mus musculus	Chromosome 7	P56546	Ctbp2	CTBP2_MOUSE	C-terminal-binding protein 2 (CtBP2)	Mus musculus (Mouse)	chromatin binding [GO:0003682]; glyoxylate reductase (NADP) activity [GO:0030267]; hydroxypyruvate reductase activity [GO:0016618]; NAD binding [GO:0051287]; protein complex binding [GO:0032403]; protein homodimerization activity [GO:0042803]; protein kinase binding [GO:0019901]; retinoic acid receptor binding [GO:0042974]; transcription coactivator activity [GO:0003713]; transcription corepresso…	D-isomer specific 2-hydroxyacid dehydrogenase family	10090.ENSMUSP00000130294;	P56546;	198962;
Dapk3	MOUSE|MGI=MGI=1203520|UniProtKB=O54784	Dapk3	Death-associated protein kinase 3;Dapk3;ortholog	DEATH-ASSOCIATED PROTEIN KINASE 3 (PTHR24347:SF280)	non-receptor serine/threonine protein kinase(PC00167)	Mus musculus	Chromosome 10	O54784	Dapk3 Zipk	DAPK3_MOUSE	Death-associated protein kinase 3 (DAP kinase 3) (EC 2.7.11.1) (DAP-like kinase) (Dlk) (MYPT1 kinase) (ZIP-kinase)	Mus musculus (Mouse)	ATP binding [GO:0005524]; identical protein binding [GO:0042802]; kinase activity [GO:0016301]; leucine zipper domain binding [GO:0043522]; protein C-terminus binding [GO:0008022]; protein homodimerization activity [GO:0042803]; protein serine/threonine kinase activity [GO:0004674]; Rho GTPase binding [GO:0017048]	Protein kinase superfamily, CAMK Ser/Thr protein kinase family, DAP kinase subfamily	10090.ENSMUSP00000035962;	O54784;	199052;	R-MMU-418889;
Ddx54	MOUSE|MGI=MGI=1919240|UniProtKB=Q8K4L0	Ddx54	ATP-dependent RNA helicase DDX54;Ddx54;ortholog	ATP-DEPENDENT RNA HELICASE DDX54 (PTHR24031:SF501)	RNA helicase(PC00032)	Mus musculus	Chromosome 5	Q8K4L0	Ddx54	DDX54_MOUSE	ATP-dependent RNA helicase DDX54 (EC 3.6.4.13) (DEAD box protein 54)	Mus musculus (Mouse)	ATP binding [GO:0005524]; ATP-dependent RNA helicase activity [GO:0004004]; estrogen receptor binding [GO:0030331]; receptor binding [GO:0005102]; RNA binding [GO:0003723]; transcription corepressor activity [GO:0003714]	DEAD box helicase family, DDX54/DBP10 subfamily	10090.ENSMUSP00000031598;		215078;
Dmap1	MOUSE|MGI=MGI=1913483|UniProtKB=Q9JI44	Dmap1	DNA methyltransferase 1-associated protein 1;Dmap1;ortholog	DNA METHYLTRANSFERASE 1-ASSOCIATED PROTEIN 1 (PTHR12855:SF11)		Mus musculus	Chromosome 4	Q9JI44	Dmap1 Mmtr	DMAP1_MOUSE	DNA methyltransferase 1-associated protein 1 (DNMAP1) (DNMT1-associated protein 1) (MAT1-mediated transcriptional repressor)	Mus musculus (Mouse)	RNA polymerase II repressing transcription factor binding [GO:0001103]; transcription corepressor activity [GO:0003714]		10090.ENSMUSP00000099748;	Q9JI44;	211314;
Dot1l	MOUSE|MGI=MGI=2143886|UniProtKB=Q6XZL8	Dot1l	Histone-lysine N-methyltransferase, H3 lysine-79 specific;Dot1l;ortholog	HISTONE-LYSINE N-METHYLTRANSFERASE, H3 LYSINE-79 SPECIFIC (PTHR21451:SF7)	methyltransferase(PC00155)	Mus musculus	Chromosome 10	Q6XZL8	Dot1l	Q6XZL8_MOUSE	Histone-lysine N-methyltransferase, H3 lysine-79 specific	Mus musculus (Mouse)	histone-lysine N-methyltransferase activity [GO:0018024]; histone methyltransferase activity [GO:0042054]; histone methyltransferase activity (H3-K79 specific) [GO:0031151]; transcription factor binding [GO:0008134]	Histone H3-K79 methyltransferase family	10090.ENSMUSP00000100973;			R-MMU-3214841;
Dpf1	MOUSE|MGI=MGI=1352748|UniProtKB=Q9QX66	Dpf1	Zinc finger protein neuro-d4;Dpf1;ortholog	ZINC FINGER PROTEIN NEURO-D4 (PTHR10615:SF153)	acetyltransferase(PC00038);chromatin/chromatin-binding protein(PC00077);zinc finger transcription factor(PC00244)	Mus musculus	Chromosome 7	Q9QX66	Dpf1 Baf45b Neud4	DPF1_MOUSE	Zinc finger protein neuro-d4 (BRG1-associated factor 45B) (BAF45B) (D4, zinc and double PHD fingers family 1)	Mus musculus (Mouse)	metal ion binding [GO:0046872]; nucleic acid binding [GO:0003676]	Requiem/DPF family	10090.ENSMUSP00000054385;
Dpf2	MOUSE|MGI=MGI=109529|UniProtKB=Q61103	Dpf2	Zinc finger protein ubi-d4;Dpf2;ortholog	ZINC FINGER PROTEIN UBI-D4 (PTHR10615:SF122)	acetyltransferase(PC00038);chromatin/chromatin-binding protein(PC00077);zinc finger transcription factor(PC00244)	Mus musculus	Chromosome 19	Q61103	Dpf2 Baf45d Req Ubid4	REQU_MOUSE	Zinc finger protein ubi-d4 (Apoptosis response zinc finger protein) (BRG1-associated factor 45D) (BAF45D) (D4, zinc and double PHD fingers family 2) (Protein requiem)	Mus musculus (Mouse)	metal ion binding [GO:0046872]; RNA polymerase II core promoter proximal region sequence-specific DNA binding [GO:0000978]	Requiem/DPF family	10090.ENSMUSP00000120125;	Q61103;	202862;
Dpf3	MOUSE|MGI=MGI=1917377|UniProtKB=P58269	Dpf3	Zinc finger protein DPF3;Dpf3;ortholog	ZINC FINGER PROTEIN DPF3 (PTHR10615:SF127)	acetyltransferase(PC00038);chromatin/chromatin-binding protein(PC00077);zinc finger transcription factor(PC00244)	Mus musculus	Chromosome 12	P58269	Dpf3 Baf45c Cerd4	DPF3_MOUSE	Zinc finger protein DPF3 (BRG1-associated factor 45C) (BAF45C) (Zinc finger protein cer-d4)	Mus musculus (Mouse)	metal ion binding [GO:0046872]; nucleic acid binding [GO:0003676]	Requiem/DPF family	10090.ENSMUSP00000137477;
Ehmt1	MOUSE|MGI=MGI=1924933|UniProtKB=Q5DW34	Ehmt1	Histone-lysine N-methyltransferase EHMT1;Ehmt1;ortholog	HISTONE-LYSINE N-METHYLTRANSFERASE EHMT1 (PTHR22884:SF424)	DNA binding protein(PC00009);methyltransferase(PC00155)	Mus musculus	Chromosome 2	Q5DW34	Ehmt1 Euhmtase1 Glp Kmt1d	EHMT1_MOUSE	Histone-lysine N-methyltransferase EHMT1 (EC 2.1.1.-) (EC 2.1.1.43) (Euchromatic histone-lysine N-methyltransferase 1) (Eu-HMTase1) (G9a-like protein 1) (GLP) (GLP1) (Lysine N-methyltransferase 1D)	Mus musculus (Mouse)	C2H2 zinc finger domain binding [GO:0070742]; histone-lysine N-methyltransferase activity [GO:0018024]; histone methyltransferase activity (H3-K27 specific) [GO:0046976]; histone methyltransferase activity (H3-K9 specific) [GO:0046974]; methyltransferase activity [GO:0008168]; p53 binding [GO:0002039]; protein-lysine N-methyltransferase activity [GO:0016279]; zinc ion binding [GO:0008270]	Class V-like SAM-binding methyltransferase superfamily	10090.ENSMUSP00000100002;	Q5DW34;	218847;	R-MMU-2559582;R-MMU-3214841;R-MMU-6804760;
Ehmt2	MOUSE|MGI=MGI=2148922|UniProtKB=Q9Z148	Ehmt2	Histone-lysine N-methyltransferase EHMT2;Ehmt2;ortholog	HISTONE-LYSINE N-METHYLTRANSFERASE EHMT2 (PTHR22884:SF449)	DNA binding protein(PC00009);methyltransferase(PC00155)	Mus musculus	Chromosome 17	Q9Z148	Ehmt2 Bat8 G9a Ng36	EHMT2_MOUSE	Histone-lysine N-methyltransferase EHMT2 (EC 2.1.1.-) (EC 2.1.1.43) (Euchromatic histone-lysine N-methyltransferase 2) (HLA-B-associated transcript 8) (Histone H3-K9 methyltransferase 3) (H3-K9-HMTase 3) (Protein G9a)	Mus musculus (Mouse)	C2H2 zinc finger domain binding [GO:0070742]; histone-lysine N-methyltransferase activity [GO:0018024]; histone methyltransferase activity (H3-K27 specific) [GO:0046976]; histone methyltransferase activity (H3-K9 specific) [GO:0046974]; p53 binding [GO:0002039]; promoter-specific chromatin binding [GO:1990841]; protein-lysine N-methyltransferase activity [GO:0016279]; RNA polymerase II regulatory…	Class V-like SAM-binding methyltransferase superfamily, Histone-lysine methyltransferase family, Suvar3-9 subfamily	10090.ENSMUSP00000013931;	Q9Z148;	225335;	R-MMU-2559582;R-MMU-3214841;R-MMU-6804760;R-MMU-73762;
Elp3	MOUSE|MGI=MGI=1921445|UniProtKB=Q9CZX0	Elp3	Elongator complex protein 3;Elp3;ortholog	ELONGATOR COMPLEX PROTEIN 3 (PTHR11135:SF9)	acetyltransferase(PC00038)	Mus musculus	Chromosome 14	Q9CZX0	Elp3	ELP3_MOUSE	Elongator complex protein 3 (EC 2.3.1.48)	Mus musculus (Mouse)	H3 histone acetyltransferase activity [GO:0010484]; H4 histone acetyltransferase activity [GO:0010485]; histone acetyltransferase activity [GO:0004402]; iron-sulfur cluster binding [GO:0051536]; metal ion binding [GO:0046872]; phosphorylase kinase regulator activity [GO:0008607]; RNA polymerase II core binding [GO:0000993]	ELP3 family	10090.ENSMUSP00000022609;	Q9CZX0;	216566;
Ep300	MOUSE|MGI=MGI=1276116|UniProtKB=B2RWS6	Ep300	Histone acetyltransferase p300;Ep300;ortholog	HISTONE ACETYLTRANSFERASE P300 (PTHR13808:SF17)	acetyltransferase(PC00038);chromatin/chromatin-binding protein(PC00077);transcription cofactor(PC00217)	Mus musculus	Chromosome 15	B2RWS6	Ep300 P300	EP300_MOUSE	Histone acetyltransferase p300 (p300 HAT) (EC 2.3.1.48) (E1A-associated protein p300)	Mus musculus (Mouse)	acetyltransferase activity [GO:0016407]; activating transcription factor binding [GO:0033613]; androgen receptor binding [GO:0050681]; beta-catenin binding [GO:0008013]; chromatin binding [GO:0003682]; chromatin DNA binding [GO:0031490]; core promoter binding [GO:0001047]; damaged DNA binding [GO:0003684]; DNA binding [GO:0003677]; histone acetyltransferase activity [GO:0004402]; lysine N-acetylt…		10090.ENSMUSP00000066789;	B2RWS6;	236625;	R-MMU-1234158;R-MMU-1368082;R-MMU-1368092;R-MMU-1368108;R-MMU-1368110;R-MMU-1912408;R-MMU-201722;R-MMU-2122947;R-MMU-2197563;R-MMU-3134973;R-MMU-3371568;R-MMU-381340;R-MMU-400253;R-MMU-442533;R-MMU-5250924;R-MMU-5617472;R-MMU-5621575;R-MMU-5689901;R-MMU-6781823;R-MMU-6782135;R-MMU-6782210;R-MMU-6804758;R-MMU-6804760;R-MMU-6811555;R-MMU-8866907;R-MMU-8941856;R-MMU-8941858;R-MMU-8951936;R-MMU-91823…
Ep400	MOUSE|MGI=MGI=1276124|UniProtKB=Q8CHI8	Ep400	E1A-binding protein p400;Ep400;ortholog	E1A-BINDING PROTEIN P400 (PTHR10799:SF813)	DNA helicase(PC00011)	Mus musculus	Chromosome 5	Q8CHI8	Ep400 Kiaa1498	EP400_MOUSE	E1A-binding protein p400 (EC 3.6.4.-) (Domino homolog) (mDomino) (p400 kDa SWI2/SNF2-related protein)	Mus musculus (Mouse)	ATP binding [GO:0005524]; chromatin binding [GO:0003682]; DNA binding [GO:0003677]; helicase activity [GO:0004386]; protein antigen binding [GO:1990405]	SNF2/RAD54 helicase family, SWR1 subfamily	10090.ENSMUSP00000049038;	Q8CHI8;	217577;	R-MMU-2559584;R-MMU-2559586;
Epc1	MOUSE|MGI=MGI=1278322|UniProtKB=Q8C9X6	Epc1	Enhancer of polycomb homolog 1;Epc1;ortholog	ENHANCER OF POLYCOMB HOMOLOG 1 (PTHR14898:SF7)	chromatin/chromatin-binding protein(PC00077)	Mus musculus	Chromosome 18	Q8C9X6	Epc1	EPC1_MOUSE	Enhancer of polycomb homolog 1	Mus musculus (Mouse)	histone acetyltransferase activity [GO:0004402]	Enhancer of polycomb family	10090.ENSMUSP00000028100;	Q8C9X6;	199466;
Epc2	MOUSE|MGI=MGI=1278321|UniProtKB=Q8C0I4	Epc2	Enhancer of polycomb homolog 2;Epc2;ortholog	ENHANCER OF POLYCOMB HOMOLOG 2 (PTHR14898:SF10)	chromatin/chromatin-binding protein(PC00077)	Mus musculus	Chromosome 2	Q8C0I4	Epc2	EPC2_MOUSE	Enhancer of polycomb homolog 2 (EPC-like)	Mus musculus (Mouse)		Enhancer of polycomb family	10090.ENSMUSP00000089758;	Q8C0I4;	230690;
Ezh2	MOUSE|MGI=MGI=107940|UniProtKB=Q61188	Ezh2	Histone-lysine N-methyltransferase EZH2;Ezh2;ortholog	HISTONE-LYSINE N-METHYLTRANSFERASE EZH2 (PTHR22884:SF435)	DNA binding protein(PC00009);methyltransferase(PC00155)	Mus musculus	Chromosome 6	Q61188	Ezh2 Enx1h	EZH2_MOUSE	Histone-lysine N-methyltransferase EZH2 (EC 2.1.1.43) (ENX-1) (Enhancer of zeste homolog 2)	Mus musculus (Mouse)	chromatin binding [GO:0003682]; chromatin DNA binding [GO:0031490]; core promoter binding [GO:0001047]; histone-lysine N-methyltransferase activity [GO:0018024]; histone methyltransferase activity [GO:0042054]; histone methyltransferase activity (H3-K27 specific) [GO:0046976]; primary miRNA binding [GO:0070878]; promoter-specific chromatin binding [GO:1990841]; protein-lysine N-methyltransferase …	Class V-like SAM-binding methyltransferase superfamily, Histone-lysine methyltransferase family, EZ subfamily	10090.ENSMUSP00000080419;	Q61188;	199564;	R-MMU-212300;R-MMU-2559580;R-MMU-3214841;R-MMU-5617472;
Gatad2a	MOUSE|MGI=MGI=2384585|UniProtKB=Q8CHY6	Gatad2a	Transcriptional repressor p66 alpha;Gatad2a;ortholog	TRANSCRIPTIONAL REPRESSOR P66-ALPHA (PTHR13455:SF10)	chromatin/chromatin-binding protein(PC00077)	Mus musculus	Chromosome 8	Q8CHY6	Gatad2a	P66A_MOUSE	Transcriptional repressor p66 alpha (GATA zinc finger domain-containing protein 2A)	Mus musculus (Mouse)	protein binding, bridging [GO:0030674]; zinc ion binding [GO:0008270]		10090.ENSMUSP00000070229;	Q8CHY6;	231518;	R-MMU-6804758;R-MMU-73762;
Gatad2b	MOUSE|MGI=MGI=2443225|UniProtKB=Q8VHR5	Gatad2b	Transcriptional repressor p66-beta;Gatad2b;ortholog	TRANSCRIPTIONAL REPRESSOR P66-BETA (PTHR13455:SF8)	chromatin/chromatin-binding protein(PC00077)	Mus musculus	Chromosome 3	Q8VHR5	Gatad2b	P66B_MOUSE	Transcriptional repressor p66-beta (GATA zinc finger domain-containing protein 2B) (p66/p68)	Mus musculus (Mouse)	nucleosomal DNA binding [GO:0031492]; RNA polymerase II core promoter proximal region sequence-specific DNA binding [GO:0000978]; RNA polymerase II distal enhancer sequence-specific DNA binding [GO:0000980]; transcription factor activity, sequence-specific DNA binding [GO:0003700]; zinc ion binding [GO:0008270]		10090.ENSMUSP00000041370;	Q8VHR5;	230858;	R-MMU-6804758;R-MMU-73762;
Gsg2	MOUSE|MGI=MGI=1194498|UniProtKB=Q9Z0R0	Gsg2	Serine/threonine-protein kinase haspin;Gsg2;ortholog	SERINE/THREONINE-PROTEIN KINASE HASPIN (PTHR24419:SF26)		Mus musculus	Unplaced	Q9Z0R0	Gsg2	HASP_MOUSE	Serine/threonine-protein kinase haspin (EC 2.7.11.1) (Germ cell-specific gene 2 protein) (Haploid germ cell-specific nuclear protein kinase)	Mus musculus (Mouse)	ATP binding [GO:0005524]; DNA binding [GO:0003677]; histone kinase activity (H3-T3 specific) [GO:0072354]; protein kinase activity [GO:0004672]; protein serine/threonine kinase activity [GO:0004674]	Protein kinase superfamily, Ser/Thr protein kinase family, Haspin subfamily	10090.ENSMUSP00000055806;	Q9Z0R0;
Gtf3c4	MOUSE|MGI=MGI=2138937|UniProtKB=Q8BMQ2	Gtf3c4	General transcription factor 3C polypeptide 4;Gtf3c4;ortholog	GENERAL TRANSCRIPTION FACTOR 3C POLYPEPTIDE 4 (PTHR15496:SF3)		Mus musculus	Chromosome 2	Q8BMQ2	Gtf3c4	TF3C4_MOUSE	General transcription factor 3C polypeptide 4 (EC 2.3.1.48) (TF3C-delta) (Transcription factor IIIC 90 kDa subunit) (TFIIIC 90 kDa subunit) (TFIIIC90) (Transcription factor IIIC subunit delta)	Mus musculus (Mouse)	DNA binding [GO:0003677]; histone acetyltransferase activity [GO:0004402]	TFIIIC subunit 4 family	10090.ENSMUSP00000042265;	Q8BMQ2;	234628;	R-MMU-76061;R-MMU-76066;
H2afz	MOUSE|MGI=MGI=1888388|UniProtKB=P0C0S6	H2afz	Histone H2A.Z;H2afz;ortholog	HISTONE H2A.Z (PTHR23430:SF184)		Mus musculus	Chromosome 3	P0C0S6	H2afz H2az	H2AZ_MOUSE	Histone H2A.Z (H2A/z)	Mus musculus (Mouse)	chromatin DNA binding [GO:0031490]; DNA binding [GO:0003677]; nucleosomal DNA binding [GO:0031492]; protein heterodimerization activity [GO:0046982]; RNA polymerase II core promoter proximal region sequence-specific DNA binding [GO:0000978]; RNA polymerase II core promoter sequence-specific DNA binding [GO:0000979]; RNA polymerase II distal enhancer sequence-specific DNA binding [GO:0000980]	Histone H2A family	10090.ENSMUSP00000036907;	P0C0S6;	206173;	R-MMU-1221632;R-MMU-1221633;R-MMU-427389;R-MMU-427413;R-MMU-5334118;R-MMU-5617472;R-MMU-573389;R-MMU-912497;
Hat1	MOUSE|MGI=MGI=96013|UniProtKB=Q8BY71	Hat1	Histone acetyltransferase type B catalytic subunit;Hat1;ortholog	HISTONE ACETYLTRANSFERASE TYPE B CATALYTIC SUBUNIT (PTHR12046:SF1)	acetyltransferase(PC00038)	Mus musculus	Chromosome 2	Q8BY71	Hat1	HAT1_MOUSE	Histone acetyltransferase type B catalytic subunit (EC 2.3.1.48) (Histone acetyltransferase 1)	Mus musculus (Mouse)	H4 histone acetyltransferase activity [GO:0010485]; histone binding [GO:0042393]	HAT1 family	10090.ENSMUSP00000028408;	Q8BY71;	223283;	R-MMU-3214847;
HDAC1	MOUSE|MGI=MGI=108086|UniProtKB=O09106	HDAC1	Histone deacetylase 1;Hdac1;ortholog	HISTONE DEACETYLASE 1 (PTHR10625:SF167)	deacetylase(PC00087);nucleic acid binding(PC00171);reductase(PC00198)	Mus musculus	Chromosome 4	O09106	Hdac1	HDAC1_MOUSE	Histone deacetylase 1 (HD1) (EC 3.5.1.98)	Mus musculus (Mouse)	activating transcription factor binding [GO:0033613]; chromatin binding [GO:0003682]; core promoter binding [GO:0001047]; core promoter sequence-specific DNA binding [GO:0001046]; deacetylase activity [GO:0019213]; DNA binding [GO:0003677]; enzyme binding [GO:0019899]; histone deacetylase activity [GO:0004407]; histone deacetylase binding [GO:0042826]; Krueppel-associated box domain binding [GO:0…	Histone deacetylase family, HD type 1 subfamily	10090.ENSMUSP00000099657;	O09106;	241423;	R-MMU-1362277;R-MMU-1362300;R-MMU-1538133;R-MMU-201722;R-MMU-2173795;R-MMU-3769402;R-MMU-427413;R-MMU-4551638;R-MMU-539107;R-MMU-573389;R-MMU-6804758;R-MMU-73762;
HDAC10	MOUSE|MGI=MGI=2158340|UniProtKB=Q6P3E7	HDAC10	Histone deacetylase 10;Hdac10;ortholog	HISTONE DEACETYLASE 10 (PTHR10625:SF166)	deacetylase(PC00087);nucleic acid binding(PC00171);reductase(PC00198)	Mus musculus	Chromosome 15	Q6P3E7	Hdac10	HDA10_MOUSE	Histone deacetylase 10 (HD10) (EC 3.5.1.98)	Mus musculus (Mouse)	enzyme binding [GO:0019899]; histone deacetylase activity [GO:0004407]; histone deacetylase binding [GO:0042826]; NAD-dependent histone deacetylase activity (H3-K14 specific) [GO:0032041]; protein deacetylase activity [GO:0033558]	Histone deacetylase family, HD type 2 subfamily	10090.ENSMUSP00000080832;	Q6P3E7;	228438;
HDAC11	MOUSE|MGI=MGI=2385252|UniProtKB=Q91WA3	HDAC11	Histone deacetylase 11;Hdac11;ortholog	HISTONE DEACETYLASE 11 (PTHR43497:SF2)	deacetylase(PC00087);nucleic acid binding(PC00171);reductase(PC00198)	Mus musculus	Chromosome 6	Q91WA3	Hdac11	HDA11_MOUSE	Histone deacetylase 11 (HD11) (EC 3.5.1.98)	Mus musculus (Mouse)	histone deacetylase activity [GO:0004407]; NAD-dependent histone deacetylase activity (H3-K14 specific) [GO:0032041]; transcription factor binding [GO:0008134]	Histone deacetylase family	10090.ENSMUSP00000043828;	Q91WA3;	231232;
HDAC2	MOUSE|MGI=MGI=1097691|UniProtKB=P70288	HDAC2	Histone deacetylase 2;Hdac2;ortholog	HISTONE DEACETYLASE 2 (PTHR10625:SF170)	deacetylase(PC00087);nucleic acid binding(PC00171);reductase(PC00198)	Mus musculus	Unplaced	P70288	Hdac2 Yy1bp	HDAC2_MOUSE	Histone deacetylase 2 (HD2) (EC 3.5.1.98) (YY1 transcription factor-binding protein)	Mus musculus (Mouse)	chromatin binding [GO:0003682]; chromatin DNA binding [GO:0031490]; deacetylase activity [GO:0019213]; enzyme binding [GO:0019899]; histone deacetylase activity [GO:0004407]; histone deacetylase activity (H4-K16 specific) [GO:0034739]; Krueppel-associated box domain binding [GO:0035851]; NAD-dependent histone deacetylase activity (H3-K14 specific) [GO:0032041]; NF-kappaB binding [GO:0051059]; pro…	Histone deacetylase family, HD type 1 subfamily	10090.ENSMUSP00000019911;	P70288;	200260;	R-MMU-427413;R-MMU-573389;
HDAC3	MOUSE|MGI=MGI=1343091|UniProtKB=O88895	HDAC3	Histone deacetylase 3;Hdac3;ortholog	HISTONE DEACETYLASE 3 (PTHR10625:SF150)	deacetylase(PC00087);nucleic acid binding(PC00171);reductase(PC00198)	Mus musculus	Unplaced	O88895	Hdac3	HDAC3_MOUSE	Histone deacetylase 3 (HD3) (EC 3.5.1.98)	Mus musculus (Mouse)	chromatin binding [GO:0003682]; chromatin DNA binding [GO:0031490]; cyclin binding [GO:0030332]; DNA binding [GO:0003677]; enzyme binding [GO:0019899]; histone deacetylase activity [GO:0004407]; histone deacetylase binding [GO:0042826]; NAD-dependent histone deacetylase activity (H3-K14 specific) [GO:0032041]; NF-kappaB binding [GO:0051059]; protein deacetylase activity [GO:0033558]; transcriptio…	Histone deacetylase family, HD type 1 subfamily	10090.ENSMUSP00000037981;	O88895;		R-MMU-1368071;R-MMU-1368082;R-MMU-1368092;R-MMU-1368108;R-MMU-1368110;R-MMU-381340;R-MMU-400253;R-MMU-442533;R-MMU-5617472;R-MMU-5667092;
HDAC4	MOUSE|MGI=MGI=3036234|UniProtKB=Q6NZM9	HDAC4	Histone deacetylase 4;Hdac4;ortholog	HISTONE DEACETYLASE 4 (PTHR10625:SF158)	deacetylase(PC00087);nucleic acid binding(PC00171);reductase(PC00198)	Mus musculus	Chromosome 1	Q6NZM9	Hdac4	HDAC4_MOUSE	Histone deacetylase 4 (HD4) (EC 3.5.1.98)	Mus musculus (Mouse)	activating transcription factor binding [GO:0033613]; chromatin binding [GO:0003682]; core promoter binding [GO:0001047]; DNA binding [GO:0003677]; histone deacetylase activity [GO:0004407]; histone deacetylase binding [GO:0042826]; NAD-dependent histone deacetylase activity (H3-K14 specific) [GO:0032041]; potassium ion binding [GO:0030955]; protein deacetylase activity [GO:0033558]; protein kina…	Histone deacetylase family, HD type 2 subfamily	10090.ENSMUSP00000008995;	Q6NZM9;	229009;	R-MMU-4551638;R-MMU-8951936;
HDAC5	MOUSE|MGI=MGI=1333784|UniProtKB=Q9Z2V6	HDAC5	Histone deacetylase 5;Hdac5;ortholog	HISTONE DEACETYLASE 5 (PTHR10625:SF159)	deacetylase(PC00087);nucleic acid binding(PC00171);reductase(PC00198)	Mus musculus	Unplaced	Q9Z2V6	Hdac5	HDAC5_MOUSE	Histone deacetylase 5 (HD5) (EC 3.5.1.98) (Histone deacetylase mHDA1)	Mus musculus (Mouse)	core promoter binding [GO:0001047]; core promoter sequence-specific DNA binding [GO:0001046]; histone deacetylase activity [GO:0004407]; histone deacetylase binding [GO:0042826]; metal ion binding [GO:0046872]; NAD-dependent histone deacetylase activity (H3-K14 specific) [GO:0032041]; protein deacetylase activity [GO:0033558]; protein kinase binding [GO:0019901]; protein kinase C binding [GO:0005…	Histone deacetylase family, HD type 2 subfamily	10090.ENSMUSP00000102770;	Q9Z2V6;
HDAC6	MOUSE|MGI=MGI=1333752|UniProtKB=Q9Z2V5	HDAC6	Histone deacetylase 6;Hdac6;ortholog	HISTONE DEACETYLASE 6 (PTHR10625:SF149)	deacetylase(PC00087);nucleic acid binding(PC00171);reductase(PC00198)	Mus musculus	Chromosome X	Q9Z2V5	Hdac6	HDAC6_MOUSE	Histone deacetylase 6 (HD6) (EC 3.5.1.98) (Histone deacetylase mHDA2)	Mus musculus (Mouse)	actin binding [GO:0003779]; alpha-tubulin binding [GO:0043014]; beta-catenin binding [GO:0008013]; beta-tubulin binding [GO:0048487]; core promoter binding [GO:0001047]; dynein complex binding [GO:0070840]; histone deacetylase activity [GO:0004407]; histone deacetylase binding [GO:0042826]; Hsp90 protein binding [GO:0051879]; microtubule binding [GO:0008017]; misfolded protein binding [GO:0051787…	Histone deacetylase family, HD type 2 subfamily	10090.ENSMUSP00000033501;	Q9Z2V5;	200263;	R-MMU-3371511;
HDAC7	MOUSE|MGI=MGI=1891835|UniProtKB=Q8C2B3	HDAC7	Histone deacetylase 7;Hdac7;ortholog	HISTONE DEACETYLASE 7 (PTHR10625:SF153)	deacetylase(PC00087);nucleic acid binding(PC00171);reductase(PC00198)	Mus musculus	Chromosome 15	Q8C2B3	Hdac7 Hdac7a	HDAC7_MOUSE	Histone deacetylase 7 (HD7) (EC 3.5.1.98) (Histone deacetylase 7A) (HD7a)	Mus musculus (Mouse)	14-3-3 protein binding [GO:0071889]; activating transcription factor binding [GO:0033613]; chromatin binding [GO:0003682]; histone deacetylase activity [GO:0004407]; metal ion binding [GO:0046872]; NAD-dependent histone deacetylase activity (H3-K14 specific) [GO:0032041]; protein kinase binding [GO:0019901]; protein kinase C binding [GO:0005080]; repressing transcription factor binding [GO:007049…	Histone deacetylase family, HD type 2 subfamily	10090.ENSMUSP00000112110;	Q8C2B3;	207862;	R-MMU-3108214;
HDAC8	MOUSE|MGI=MGI=1917565|UniProtKB=Q8VH37	HDAC8	Histone deacetylase 8;Hdac8;ortholog	HISTONE DEACETYLASE 8 (PTHR10625:SF141)	deacetylase(PC00087);nucleic acid binding(PC00171);reductase(PC00198)	Mus musculus	Chromosome X	Q8VH37	Hdac8	HDAC8_MOUSE	Histone deacetylase 8 (HD8) (EC 3.5.1.98)	Mus musculus (Mouse)	histone deacetylase activity [GO:0004407]; Hsp70 protein binding [GO:0030544]; Hsp90 protein binding [GO:0051879]; metal ion binding [GO:0046872]; NAD-dependent histone deacetylase activity (H3-K14 specific) [GO:0032041]; transcription factor binding [GO:0008134]	Histone deacetylase family, HD type 1 subfamily	10090.ENSMUSP00000085226;		213982;	R-MMU-2467813;R-MMU-2500257;
HDAC9	MOUSE|MGI=MGI=1931221|UniProtKB=Q99N13	HDAC9	Histone deacetylase 9;Hdac9;ortholog			Mus musculus	Unplaced	Q99N13	Hdac9 Hdac7b Hdrp Mitr	HDAC9_MOUSE	Histone deacetylase 9 (HD9) (EC 3.5.1.98) (Histone deacetylase 7B) (HD7b) (Histone deacetylase-related protein) (MEF2-interacting transcription repressor MITR)	Mus musculus (Mouse)	histone deacetylase activity [GO:0004407]; histone deacetylase binding [GO:0042826]; protein deacetylase activity [GO:0033558]; protein kinase C binding [GO:0005080]; repressing transcription factor binding [GO:0070491]; transcription corepressor activity [GO:0003714]; transcription factor binding [GO:0008134]	Histone deacetylase family, HD type 2 subfamily	10090.ENSMUSP00000106443;	Q99N13;	219748;
Hist1h2be	MOUSE|MGI=MGI=2448380|UniProtKB=Q6ZWY9	Hist1h2be	Histone H2B type 1-C/E/G;Hist1h2bc;ortholog	HISTONE H2B TYPE 1-C/E/F/G/I (PTHR23428:SF147)	histone(PC00118)	Mus musculus	Chromosome 13	Q6ZWY9	Hist1h2bc; Hist1h2be; Hist1h2bg	H2B1C_MOUSE	Histone H2B type 1-C/E/G	Mus musculus (Mouse)	DNA binding [GO:0003677]; protein heterodimerization activity [GO:0046982]	Histone H2B family	10090.ENSMUSP00000078239;		212605;	R-MMU-1221632;R-MMU-1221633;R-MMU-3214847;R-MMU-427389;R-MMU-427413;R-MMU-5334118;R-MMU-5617472;R-MMU-573389;R-MMU-8866654;R-MMU-912497;
Hltf	MOUSE|MGI=MGI=1196437|UniProtKB=Q6PCN7	Hltf	Helicase-like transcription factor;Hltf;ortholog	HELICASE-LIKE TRANSCRIPTION FACTOR (PTHR10799:SF915)	DNA helicase(PC00011)	Mus musculus	Chromosome 3	Q6PCN7	Hltf Smarca3 Snf2l3 Zbu1	HLTF_MOUSE	Helicase-like transcription factor (EC 2.3.2.27) (EC 3.6.4.-) (P113) (RING-type E3 ubiquitin transferase HLTF) (SWI/SNF-related matrix-associated actin-dependent regulator of chromatin subfamily A member 3) (Sucrose nonfermenting protein 2-like 3) (TNF-response element-binding protein)	Mus musculus (Mouse)	ATPase activity [GO:0016887]; ATP binding [GO:0005524]; helicase activity [GO:0004386]; RNA binding [GO:0003723]; RNA polymerase II core promoter proximal region sequence-specific DNA binding [GO:0000978]; transcriptional activator activity, RNA polymerase II core promoter proximal region sequence-specific binding [GO:0001077]; ubiquitin protein ligase activity [GO:0061630]; ubiquitin protein lig…	SNF2/RAD54 helicase family, RAD16 subfamily	10090.ENSMUSP00000002502;	Q6PCN7;	203335;
Hmg20b	MOUSE|MGI=MGI=1341190|UniProtKB=Q9Z104	Hmg20b	SWI/SNF-related matrix-associated actin-dependent regulator of chromatin subfamily E member 1-related;Hmg20b;ortholog	SWI/SNF-RELATED MATRIX-ASSOCIATED ACTIN-DEPENDENT REGULATOR OF CHROMATIN SUBFAMILY E MEMBER 1-RELATED (PTHR13711:SF249)	HMG box transcription factor(PC00024);chromatin/chromatin-binding protein(PC00077);signaling molecule(PC00207)	Mus musculus	Chromosome 10	Q9Z104	Hmg20b Braf35 Hmgx2 Smarce1r	HM20B_MOUSE	SWI/SNF-related matrix-associated actin-dependent regulator of chromatin subfamily E member 1-related (SMARCE1-related protein) (BRCA2-associated factor 35) (HMG box-containing protein 20B) (Structural DNA-binding protein BRAF35)	Mus musculus (Mouse)	DNA binding [GO:0003677]; four-way junction DNA binding [GO:0000400]; protein heterodimerization activity [GO:0046982]; transcription factor activity, sequence-specific DNA binding [GO:0003700]		10090.ENSMUSP00000020454;	Q9Z104;	200335;
Hspa9	MOUSE|MGI=MGI=96245|UniProtKB=P38647	Hspa9	Stress-70 protein, mitochondrial;Hspa9;ortholog	STRESS-70 PROTEIN, MITOCHONDRIAL (PTHR19375:SF256)		Mus musculus	Chromosome 18	P38647	Hspa9 Grp75 Hsp74 Hspa9a	GRP75_MOUSE	Stress-70 protein, mitochondrial (75 kDa glucose-regulated protein) (GRP-75) (Heat shock 70 kDa protein 9) (Mortalin) (Peptide-binding protein 74) (PBP74) (p66 MOT)	Mus musculus (Mouse)	ATP binding [GO:0005524]; enzyme binding [GO:0019899]; RNA binding [GO:0003723]; ubiquitin protein ligase binding [GO:0031625]; unfolded protein binding [GO:0051082]	Heat shock protein 70 family	10090.ENSMUSP00000025217;	P38647;	200457;
Ing3	MOUSE|MGI=MGI=1919027|UniProtKB=Q8VEK6	Ing3	Inhibitor of growth protein 3;Ing3;ortholog	INHIBITOR OF GROWTH PROTEIN 3 (PTHR10333:SF76)	chromatin/chromatin-binding protein(PC00077);transcription cofactor(PC00217);zinc finger transcription factor(PC00244)	Mus musculus	Chromosome 6	Q8VEK6	Ing3	ING3_MOUSE	Inhibitor of growth protein 3 (p47ING3)	Mus musculus (Mouse)	histone acetyltransferase activity [GO:0004402]; metal ion binding [GO:0046872]; methylated histone binding [GO:0035064]	ING family	10090.ENSMUSP00000031680;	Q8VEK6;	214920;
Ino80	MOUSE|MGI=MGI=1915392|UniProtKB=Q6ZPV2	Ino80	DNA helicase INO80;Ino80;ortholog	DNA HELICASE INO80 (PTHR10799:SF846)	DNA helicase(PC00011)	Mus musculus	Chromosome 2	Q6ZPV2	Ino80 Inoc1 Kiaa1259	INO80_MOUSE	DNA helicase INO80 (EC 3.6.4.12) (INO80 complex subunit A) (Putative DNA helicase INO80 complex homolog 1)	Mus musculus (Mouse)	actin binding [GO:0003779]; alpha-tubulin binding [GO:0043014]; ATPase activity [GO:0016887]; ATP binding [GO:0005524]; DNA binding [GO:0003677]; DNA helicase activity [GO:0003678]	SNF2/RAD54 helicase family	10090.ENSMUSP00000051845;	Q6ZPV2;	212678;	R-MMU-5689603;R-MMU-5696394;
Ino80b	MOUSE|MGI=MGI=1917270|UniProtKB=Q99PT3	Ino80b	INO80 complex subunit B;Ino80b;ortholog	HCG2039827, ISOFORM CRA_E-RELATED (PTHR21561:SF17)		Mus musculus	Chromosome 6	Q99PT3	Ino80b Hmga1l4 Papa1 Znhit4	IN80B_MOUSE	INO80 complex subunit B (High mobility group AT-hook 1-like 4) (PAP-1-associated protein 1) (PAPA-1) (Zinc finger HIT domain-containing protein 4)	Mus musculus (Mouse)	metal ion binding [GO:0046872]		10090.ENSMUSP00000032109;	Q99PT3;		R-MMU-5689603;R-MMU-5696394;
Itpr1	MOUSE|MGI=MGI=96623|UniProtKB=P11881	Itpr1	Inositol 1,4,5-trisphosphate receptor type 1;Itpr1;ortholog	INOSITOL 1,4,5-TRISPHOSPHATE RECEPTOR TYPE 1 (PTHR13715:SF89)	ligand-gated ion channel(PC00141)	Mus musculus	Chromosome 6	P11881	Itpr1 Insp3r Pcd6 Pcp1	ITPR1_MOUSE	Inositol 1,4,5-trisphosphate receptor type 1 (IP3 receptor isoform 1) (IP3R 1) (InsP3R1) (Inositol 1,4,5-trisphosphate-binding protein P400) (Protein PCD-6) (Purkinje cell protein 1) (Type 1 inositol 1,4,5-trisphosphate receptor) (Type 1 InsP3 receptor)	Mus musculus (Mouse)	calcium channel inhibitor activity [GO:0019855]; calcium ion binding [GO:0005509]; calcium-release channel activity [GO:0015278]; inositol 1,4,5-trisphosphate-sensitive calcium-release channel activity [GO:0005220]; phosphatidylinositol binding [GO:0035091]	InsP3 receptor family	10090.ENSMUSP00000032192;	P11881;	200847;	R-MMU-114508;R-MMU-139853;R-MMU-381676;R-MMU-418457;R-MMU-5578775;R-MMU-983695;
Kat2a	MOUSE|MGI=MGI=1343101|UniProtKB=Q9JHD2	Kat2a	Histone acetyltransferase KAT2A;Kat2a;ortholog	HISTONE ACETYLTRANSFERASE KAT2A (PTHR22880:SF212)	acetyltransferase(PC00038);chromatin/chromatin-binding protein(PC00077)	Mus musculus	Chromosome 11	Q9JHD2	Kat2a Gcn5l2	KAT2A_MOUSE	Histone acetyltransferase KAT2A (EC 2.3.1.48) (General control of amino acid synthesis protein 5-like 2) (Histone acetyltransferase GCN5) (MmGCN5) (Lysine acetyltransferase 2A)	Mus musculus (Mouse)	acetyltransferase activity [GO:0016407]; chromatin binding [GO:0003682]; H3 histone acetyltransferase activity [GO:0010484]; histone acetyltransferase activity [GO:0004402]; histone acetyltransferase activity (H4-K12 specific) [GO:0043997]; histone deacetylase binding [GO:0042826]; N-acetyltransferase activity [GO:0008080]; protein phosphatase binding [GO:0019903]; transcription coactivator activ…	Acetyltransferase family, GCN5 subfamily	10090.ENSMUSP00000099407;	Q9JHD2;	199867;	R-MMU-5250924;R-MMU-5689880;
Kat2b	MOUSE|MGI=MGI=1343094|UniProtKB=Q9JHD1	Kat2b	Histone acetyltransferase KAT2B;Kat2b;ortholog	HISTONE ACETYLTRANSFERASE KAT2B (PTHR22880:SF181)	acetyltransferase(PC00038);chromatin/chromatin-binding protein(PC00077)	Mus musculus	Chromosome 17	Q9JHD1	Kat2b Pcaf	KAT2B_MOUSE	Histone acetyltransferase KAT2B (EC 2.3.1.48) (Histone acetyltransferase PCAF) (Histone acetylase PCAF) (Lysine acetyltransferase 2B) (P300/CBP-associated factor) (P/CAF)	Mus musculus (Mouse)	acetyltransferase activity [GO:0016407]; chromatin binding [GO:0003682]; cyclin-dependent protein serine/threonine kinase inhibitor activity [GO:0004861]; histone acetyltransferase activity [GO:0004402]; histone deacetylase binding [GO:0042826]; lysine N-acetyltransferase activity, acting on acetyl phosphate as donor [GO:0004468]; protein complex binding [GO:0032403]; protein kinase binding [GO:0…	Acetyltransferase family, GCN5 subfamily	10090.ENSMUSP00000000724;	Q9JHD1;	202042;	R-MMU-1912408;R-MMU-2032785;R-MMU-2122947;R-MMU-350054;R-MMU-5250924;R-MMU-5689901;R-MMU-73762;R-MMU-8941856;
Kat5	MOUSE|MGI=MGI=1932051|UniProtKB=Q8CHK4	Kat5	Histone acetyltransferase KAT5;Kat5;ortholog	HISTONE ACETYLTRANSFERASE KAT5 (PTHR10615:SF140)	acetyltransferase(PC00038);chromatin/chromatin-binding protein(PC00077);zinc finger transcription factor(PC00244)	Mus musculus	Chromosome 19	Q8CHK4	Kat5 Htatip Tip60	KAT5_MOUSE	Histone acetyltransferase KAT5 (EC 2.3.1.48) (60 kDa Tat-interactive protein) (Tip60) (Histone acetyltransferase HTATIP) (Lysine acetyltransferase 5)	Mus musculus (Mouse)	histone acetyltransferase activity [GO:0004402]; metal ion binding [GO:0046872]; repressing transcription factor binding [GO:0070491]; transcription coactivator activity [GO:0003713]	MYST (SAS/MOZ) family	10090.ENSMUSP00000109271;	Q8CHK4;	219884;	R-MMU-201722;R-MMU-2559586;R-MMU-5685938;R-MMU-5685942;R-MMU-5693548;R-MMU-5693554;R-MMU-5693565;R-MMU-5693568;R-MMU-5693571;R-MMU-5693579;R-MMU-5693607;R-MMU-5693616;R-MMU-6804756;R-MMU-69473;
Kdm1a	MOUSE|MGI=MGI=1196256|UniProtKB=Q6ZQ88	Kdm1a	Lysine-specific histone demethylase 1A;Kdm1a;ortholog	LYSINE-SPECIFIC HISTONE DEMETHYLASE 1A (PTHR10742:SF332)	DNA methyltransferase(PC00013);oxidase(PC00175)	Mus musculus	Chromosome 4	Q6ZQ88	Kdm1a Aof2 Kiaa0601 Lsd1	KDM1A_MOUSE	Lysine-specific histone demethylase 1A (EC 1.-.-.-) (BRAF35-HDAC complex protein BHC110) (Flavin-containing amine oxidase domain-containing protein 2)	Mus musculus (Mouse)	androgen receptor binding [GO:0050681]; chromatin binding [GO:0003682]; demethylase activity [GO:0032451]; enzyme binding [GO:0019899]; flavin adenine dinucleotide binding [GO:0050660]; histone demethylase activity [GO:0032452]; histone demethylase activity (H3-dimethyl-K4 specific) [GO:0034648]; histone demethylase activity (H3-K4 specific) [GO:0032453]; histone demethylase activity (H3-K9 speci…	Flavin monoamine oxidase family	10090.ENSMUSP00000111977;	Q6ZQ88;	221360;	R-MMU-3214842;R-MMU-5625886;
Kdm2a	MOUSE|MGI=MGI=1354736|UniProtKB=P59997	Kdm2a	Lysine-specific demethylase 2A;Kdm2a;ortholog	LYSINE-SPECIFIC DEMETHYLASE 2A (PTHR23123:SF22)		Mus musculus	Unplaced	P59997	Kdm2a Fbxl11 Jhdm1a Kiaa1004	KDM2A_MOUSE	Lysine-specific demethylase 2A (EC 1.14.11.27) (F-box and leucine-rich repeat protein 11) (F-box/LRR-repeat protein 11) (JmjC domain-containing histone demethylation protein 1A) ([Histone-H3]-lysine-36 demethylase 1A)	Mus musculus (Mouse)	histone demethylase activity (H3-K36 specific) [GO:0051864]; unmethylated CpG binding [GO:0045322]; zinc ion binding [GO:0008270]	JHDM1 histone demethylase family	10090.ENSMUSP00000047683;	P59997;
Kdm2b	MOUSE|MGI=MGI=1354737|UniProtKB=Q6P1G2	Kdm2b	Lysine-specific demethylase 2B;Kdm2b;ortholog	LYSINE-SPECIFIC DEMETHYLASE 2B (PTHR23123:SF20)		Mus musculus	Chromosome 5	Q6P1G2	Kdm2b Fbl10 Fbxl10 Jhdm1b Kiaa3014	KDM2B_MOUSE	Lysine-specific demethylase 2B (EC 1.14.11.27) (F-box and leucine-rich repeat protein 10) (F-box protein FBL10) (F-box/LRR-repeat protein 10) (JmjC domain-containing histone demethylation protein 1B) ([Histone-H3]-lysine-36 demethylase 1B)	Mus musculus (Mouse)	histone demethylase activity [GO:0032452]; histone demethylase activity (H3-K36 specific) [GO:0051864]; RNA polymerase II core promoter sequence-specific DNA binding [GO:0000979]; rRNA binding [GO:0019843]; zinc ion binding [GO:0008270]	JHDM1 histone demethylase family	10090.ENSMUSP00000038229;	Q6P1G2;	205978;	R-MMU-3214842;
Kdm4a	MOUSE|MGI=MGI=2446210|UniProtKB=Q8BW72	Kdm4a	Lysine-specific demethylase 4A;Kdm4a;ortholog	LYSINE-SPECIFIC DEMETHYLASE 4A (PTHR10694:SF78)	zinc finger transcription factor(PC00244)	Mus musculus	Chromosome 4	Q8BW72	Kdm4a Jhdm3a Jmjd2 Jmjd2a Kiaa0677	KDM4A_MOUSE	Lysine-specific demethylase 4A (EC 1.14.11.-) (JmjC domain-containing histone demethylation protein 3A) (Jumonji domain-containing protein 2A)	Mus musculus (Mouse)	histone demethylase activity [GO:0032452]; histone demethylase activity (H3-K36 specific) [GO:0051864]; histone demethylase activity (H3-K9 specific) [GO:0032454]; metal ion binding [GO:0046872]; methylated histone binding [GO:0035064]; ubiquitin protein ligase binding [GO:0031625]	JHDM3 histone demethylase family	10090.ENSMUSP00000095524;	Q8BW72;	230999;	R-MMU-3214842;R-MMU-5693565;
Kdm4b	MOUSE|MGI=MGI=2442355|UniProtKB=Q91VY5	Kdm4b	Lysine-specific demethylase 4B;Kdm4b;ortholog	LYSINE-SPECIFIC DEMETHYLASE 4B (PTHR10694:SF58)	zinc finger transcription factor(PC00244)	Mus musculus	Chromosome 17	Q91VY5	Kdm4b Jhdm3b Jmjd2b	KDM4B_MOUSE	Lysine-specific demethylase 4B (EC 1.14.11.-) (JmjC domain-containing histone demethylation protein 3B) (Jumonji domain-containing protein 2B)	Mus musculus (Mouse)	dioxygenase activity [GO:0051213]; histone demethylase activity [GO:0032452]; histone demethylase activity (H3-K9 specific) [GO:0032454]; metal ion binding [GO:0046872]	JHDM3 histone demethylase family	10090.ENSMUSP00000025036;		228758;	R-MMU-3214842;R-MMU-5693565;
Kdm4c	MOUSE|MGI=MGI=1924054|UniProtKB=Q8VCD7	Kdm4c	Lysine-specific demethylase 4C;Kdm4c;ortholog	LYSINE-SPECIFIC DEMETHYLASE 4C (PTHR10694:SF65)	zinc finger transcription factor(PC00244)	Mus musculus	Chromosome 4	Q8VCD7	Kdm4c Jhdm3c Jmjd2c Kiaa0780	KDM4C_MOUSE	Lysine-specific demethylase 4C (EC 1.14.11.-) (JmjC domain-containing histone demethylation protein 3C) (Jumonji domain-containing protein 2C)	Mus musculus (Mouse)	androgen receptor binding [GO:0050681]; chromatin binding [GO:0003682]; enzyme binding [GO:0019899]; histone demethylase activity [GO:0032452]; histone demethylase activity (H3-K36 specific) [GO:0051864]; histone demethylase activity (H3-K9 specific) [GO:0032454]; zinc ion binding [GO:0008270]	JHDM3 histone demethylase family	10090.ENSMUSP00000030102;		218326;	R-MMU-3214842;R-MMU-5625886;
Kdm4d	MOUSE|MGI=MGI=3606484|UniProtKB=Q3U2K5	Kdm4d	Lysine-specific demethylase 4D;Kdm4d;ortholog	LYSINE-SPECIFIC DEMETHYLASE 4D (PTHR10694:SF61)	zinc finger transcription factor(PC00244)	Mus musculus	Chromosome 9	Q3U2K5	Kdm4d Jhdm3d Jmjd2d	KDM4D_MOUSE	Lysine-specific demethylase 4D (EC 1.14.11.-) (JmjC domain-containing histone demethylation protein 3D) (Jumonji domain-containing protein 2D)	Mus musculus (Mouse)	chromatin DNA binding [GO:0031490]; damaged DNA binding [GO:0003684]; dioxygenase activity [GO:0051213]; histone demethylase activity [GO:0032452]; histone demethylase activity (H3-K9 specific) [GO:0032454]; metal ion binding [GO:0046872]	JHDM3 histone demethylase family	10090.ENSMUSP00000061632;			R-MMU-3214842;
Kdm5a	MOUSE|MGI=MGI=2136980|UniProtKB=Q3UXZ9	Kdm5a	Lysine-specific demethylase 5A;Kdm5a;ortholog	LYSINE-SPECIFIC DEMETHYLASE 5A (PTHR10694:SF72)	zinc finger transcription factor(PC00244)	Mus musculus	Chromosome 6	Q3UXZ9	Kdm5a Jarid1a Rbp2	KDM5A_MOUSE	Lysine-specific demethylase 5A (EC 1.14.11.-) (Histone demethylase JARID1A) (Jumonji/ARID domain-containing protein 1A) (Retinoblastoma-binding protein 2) (RBBP-2)	Mus musculus (Mouse)	chromatin binding [GO:0003682]; chromatin DNA binding [GO:0031490]; core promoter sequence-specific DNA binding [GO:0001046]; DNA binding [GO:0003677]; histone demethylase activity (H3-dimethyl-K4 specific) [GO:0034648]; histone demethylase activity (H3-trimethyl-K4 specific) [GO:0034647]; metal ion binding [GO:0046872]; oxidoreductase activity, acting on paired donors, with incorporation or redu…	JARID1 histone demethylase family	10090.ENSMUSP00000098558;	Q3UXZ9;	229572;	R-MMU-3214842;
Kdm5b	MOUSE|MGI=MGI=1922855|UniProtKB=Q80Y84	Kdm5b	Lysine-specific demethylase 5B;Kdm5b;ortholog	LYSINE-SPECIFIC DEMETHYLASE 5B (PTHR10694:SF62)	zinc finger transcription factor(PC00244)	Mus musculus	Chromosome 1	Q80Y84	Kdm5b Jarid1b Kiaa4034 Plu1	KDM5B_MOUSE	Lysine-specific demethylase 5B (EC 1.14.11.-) (Histone demethylase JARID1B) (Jumonji/ARID domain-containing protein 1B) (PLU-1)	Mus musculus (Mouse)	DNA binding [GO:0003677]; histone demethylase activity (H3-dimethyl-K4 specific) [GO:0034648]; histone demethylase activity (H3-K4 specific) [GO:0032453]; histone demethylase activity (H3-trimethyl-K4 specific) [GO:0034647]; metal ion binding [GO:0046872]; oxidoreductase activity, acting on paired donors, with incorporation or reduction of molecular oxygen, 2-oxoglutarate as one donor, and incorp…	JARID1 histone demethylase family	10090.ENSMUSP00000038138;	Q80Y84;	217610;	R-MMU-3214842;R-MMU-8866911;
Kdm5c	MOUSE|MGI=MGI=99781|UniProtKB=P41230	Kdm5c	Lysine-specific demethylase 5C;Kdm5c;ortholog	LYSINE-SPECIFIC DEMETHYLASE 5C (PTHR10694:SF79)	zinc finger transcription factor(PC00244)	Mus musculus	Chromosome X	P41230	Kdm5c Jarid1c Kiaa0234 Smcx Xe169	KDM5C_MOUSE	Lysine-specific demethylase 5C (EC 1.14.11.-) (Histone demethylase JARID1C) (Jumonji/ARID domain-containing protein 1C) (Protein SmcX) (Protein Xe169)	Mus musculus (Mouse)	DNA binding [GO:0003677]; histone demethylase activity (H3-K4 specific) [GO:0032453]; identical protein binding [GO:0042802]; metal ion binding [GO:0046872]; oxidoreductase activity, acting on paired donors, with incorporation or reduction of molecular oxygen, 2-oxoglutarate as one donor, and incorporation of one atom each of oxygen into both donors [GO:0016706]; RNA polymerase II transcription f…	JARID1 histone demethylase family	10090.ENSMUSP00000108207;		203341;	R-MMU-3214842;
Kdm5d	MOUSE|MGI=MGI=99780|UniProtKB=Q62240	Kdm5d	Lysine-specific demethylase 5D;Kdm5d;ortholog	LYSINE-SPECIFIC DEMETHYLASE 5D (PTHR10694:SF63)	zinc finger transcription factor(PC00244)	Mus musculus	Chromosome Y	Q62240	Kdm5d Hya Jarid1d Smcy	KDM5D_MOUSE	Lysine-specific demethylase 5D (EC 1.14.11.-) (Histocompatibility Y antigen) (H-Y) (Histone demethylase JARID1D) (Jumonji/ARID domain-containing protein 1D) (Protein SmcY)	Mus musculus (Mouse)	androgen receptor binding [GO:0050681]; DNA binding [GO:0003677]; histone demethylase activity (H3-K4 specific) [GO:0032453]; metal ion binding [GO:0046872]; oxidoreductase activity, acting on paired donors, with incorporation or reduction of molecular oxygen, 2-oxoglutarate as one donor, and incorporation of one atom each of oxygen into both donors [GO:0016706]	JARID1 histone demethylase family	10090.ENSMUSP00000061095;		203342;	R-MMU-3214842;
Kdm6a	MOUSE|MGI=MGI=1095419|UniProtKB=O70546	Kdm6a	Lysine-specific demethylase 6A;Kdm6a;ortholog	HISTONE DEMETHYLASE UTY-RELATED (PTHR14017:SF19)	transcription factor(PC00218)	Mus musculus	Chromosome X	O70546	Kdm6a Utx	KDM6A_MOUSE	Lysine-specific demethylase 6A (EC 1.14.11.-) (Histone demethylase UTX) (Ubiquitously transcribed TPR protein on the X chromosome) (Ubiquitously transcribed X chromosome tetratricopeptide repeat protein)	Mus musculus (Mouse)	chromatin DNA binding [GO:0031490]; dioxygenase activity [GO:0051213]; histone demethylase activity (H3-K27 specific) [GO:0071558]; identical protein binding [GO:0042802]; metal ion binding [GO:0046872]; RNA polymerase II core promoter proximal region sequence-specific DNA binding [GO:0000978]	UTX family	10090.ENSMUSP00000061539;	O70546;	204471;	R-MMU-3214842;R-MMU-5617472;
Kdm6b	MOUSE|MGI=MGI=2448492|UniProtKB=Q5NCY0	Kdm6b	Lysine-specific demethylase 6B;Kdm6b;ortholog	LYSINE-SPECIFIC DEMETHYLASE 6B (PTHR14017:SF22)	transcription factor(PC00218)	Mus musculus	Chromosome 11	Q5NCY0	Kdm6b Jmjd3 Kiaa0346	KDM6B_MOUSE	Lysine-specific demethylase 6B (EC 1.14.11.-) (JmjC domain-containing protein 3) (Jumonji domain-containing protein 3)	Mus musculus (Mouse)	beta-catenin binding [GO:0008013]; chromatin binding [GO:0003682]; dioxygenase activity [GO:0051213]; histone demethylase activity (H3-K27 specific) [GO:0071558]; metal ion binding [GO:0046872]; sequence-specific DNA binding [GO:0043565]	UTX family	10090.ENSMUSP00000091620;	Q5NCY0;	229803;	R-MMU-2559580;R-MMU-3214842;
Klf5	MOUSE|MGI=MGI=1338056|UniProtKB=Q9Z0Z7	Klf5	Krueppel-like factor 5;Klf5;ortholog	KRUEPPEL-LIKE FACTOR 5 (PTHR24409:SF156)		Mus musculus	Chromosome 14	Q9Z0Z7	Klf5 Bteb2 Iklf	KLF5_MOUSE	Krueppel-like factor 5 (Basic transcription element-binding protein 2) (BTE-binding protein 2) (Intestinal-enriched krueppel-like factor) (Transcription factor BTEB2)	Mus musculus (Mouse)	DNA binding [GO:0003677]; metal ion binding [GO:0046872]; RNA polymerase II core promoter proximal region sequence-specific DNA binding [GO:0000978]; transcriptional activator activity, RNA polymerase II core promoter proximal region sequence-specific binding [GO:0001077]; transcription factor activity, sequence-specific DNA binding [GO:0003700]; transcription factor binding [GO:0008134]	Krueppel C2H2-type zinc-finger protein family	10090.ENSMUSP00000005279;	Q9Z0Z7;	198396;	R-MMU-381340;R-MMU-442533;
Lcor	MOUSE|MGI=MGI=2443930|UniProtKB=Q6ZPI3	Lcor	Ligand-dependent corepressor;Lcor;ortholog	LIGAND-DEPENDENT COREPRESSOR (PTHR21545:SF15)	DNA-directed RNA polymerase(PC00019)	Mus musculus	Chromosome 19	Q6ZPI3	Lcor Kiaa1795 Mlr2	LCOR_MOUSE	Ligand-dependent corepressor (LCoR) (Mblk1-related protein 2)	Mus musculus (Mouse)	DNA binding [GO:0003677]; transcription factor activity, sequence-specific DNA binding [GO:0003700]; transcription factor binding [GO:0008134]		10090.ENSMUSP00000067603;
Mbd3	MOUSE|MGI=MGI=1919104|UniProtKB=Q9DA79	Mbd3	Dipeptidase 3;Dpep3;ortholog	DIPEPTIDASE 3 (PTHR10443:SF31)	metalloprotease(PC00153)	Mus musculus	Chromosome 8	Q9DA79	Dpep3 Mbd3	DPEP3_MOUSE	Dipeptidase 3 (EC 3.4.13.19) (Membrane-bound dipeptidase 3) (MBD-3) (Protein expressed in male leptotene and zygotene spermatocytes 136) (MLZ-136)	Mus musculus (Mouse)	dipeptidase activity [GO:0016805]; dipeptidyl-peptidase activity [GO:0008239]; metal ion binding [GO:0046872]; metalloexopeptidase activity [GO:0008235]; peptidase activity [GO:0008233]	Metallo-dependent hydrolases superfamily, Peptidase M19 family	10090.ENSMUSP00000034371;	Q9DA79;
Mcrs1	MOUSE|MGI=MGI=1858420|UniProtKB=Q99L90	Mcrs1	Microspherule protein 1;Mcrs1;ortholog	MICROSPHERULE PROTEIN 1 (PTHR13233:SF4)		Mus musculus	Chromosome 15	Q99L90	Mcrs1 Msp58	MCRS1_MOUSE	Microspherule protein 1 (58 kDa microspherule protein)	Mus musculus (Mouse)	G-quadruplex RNA binding [GO:0002151]; histone acetyltransferase activity (H4-K16 specific) [GO:0046972]; histone acetyltransferase activity (H4-K5 specific) [GO:0043995]; histone acetyltransferase activity (H4-K8 specific) [GO:0043996]; poly(G) binding [GO:0034046]; poly(U) RNA binding [GO:0008266]; telomerase inhibitor activity [GO:0010521]		10090.ENSMUSP00000043901;		206187;	R-MMU-3214847;R-MMU-5689603;R-MMU-5696394;
Mecp2	MOUSE|MGI=MGI=99918|UniProtKB=Q9Z2D6	Mecp2	Methyl-CpG-binding protein 2;Mecp2;ortholog	METHYL-CPG-BINDING PROTEIN 2 (PTHR15074:SF7)	methyltransferase(PC00155);nuclease(PC00170)	Mus musculus	Chromosome X	Q9Z2D6	Mecp2	MECP2_MOUSE	Methyl-CpG-binding protein 2 (MeCp-2 protein) (MeCp2)	Mus musculus (Mouse)	chromatin binding [GO:0003682]; DNA binding [GO:0003677]; double-stranded methylated DNA binding [GO:0010385]; methyl-CpG binding [GO:0008327]; mRNA binding [GO:0003729]; protein domain specific binding [GO:0019904]; protein N-terminus binding [GO:0047485]; RNA binding [GO:0003723]; siRNA binding [GO:0035197]; transcriptional repressor activity, RNA polymerase II core promoter proximal region seq…		10090.ENSMUSP00000033770;	Q9Z2D6;	201380;
Mll1	MOUSE|MGI=MGI=96995|UniProtKB=P55200	Mll1	Histone-lysine N-methyltransferase 2A;Kmt2a;ortholog	HISTONE-LYSINE N-METHYLTRANSFERASE 2A (PTHR22884:SF396)	DNA binding protein(PC00009);methyltransferase(PC00155)	Mus musculus	Chromosome 9	P55200	Kmt2a All1 Hrx Mll Mll1	KMT2A_MOUSE	Histone-lysine N-methyltransferase 2A (Lysine N-methyltransferase 2A) (EC 2.1.1.43) (ALL-1) (Myeloid/lymphoid or mixed-lineage leukemia) (Myeloid/lymphoid or mixed-lineage leukemia protein 1) (Zinc finger protein HRX) [Cleaved into: MLL cleavage product N320 (N-terminal cleavage product of 320 kDa) (p320); MLL cleavage product C180 (C-terminal cleavage product of 180 kDa) (p180)]	Mus musculus (Mouse)	chromatin binding [GO:0003682]; core promoter sequence-specific DNA binding [GO:0001046]; DNA binding [GO:0003677]; histone methyltransferase activity (H3-K4 specific) [GO:0042800]; identical protein binding [GO:0042802]; lysine-acetylated histone binding [GO:0070577]; protein homodimerization activity [GO:0042803]; transcription regulatory region DNA binding [GO:0044212]; unmethylated CpG bindin…	Class V-like SAM-binding methyltransferase superfamily, Histone-lysine methyltransferase family, TRX/MLL subfamily	10090.ENSMUSP00000002095;	P55200;	229502;	R-MMU-3214841;
Morf4l1	MOUSE|MGI=MGI=1096551|UniProtKB=P60762	Morf4l1	Mortality factor 4-like protein 1;Morf4l1;ortholog	MORTALITY FACTOR 4-LIKE PROTEIN 1 (PTHR10880:SF38)	chromatin/chromatin-binding protein(PC00077);transcription factor(PC00218)	Mus musculus	Chromosome 9	P60762	Morf4l1 Mrg15 Tex189	MO4L1_MOUSE	Mortality factor 4-like protein 1 (MORF-related gene 15 protein) (Testis-expressed gene 189 protein) (Transcription factor-like protein MRG15)	Mus musculus (Mouse)	chromatin binding [GO:0003682]; protein N-terminus binding [GO:0047485]		10090.ENSMUSP00000082346;	P60762;	204126;
Morf4l2	MOUSE|MGI=MGI=1927167|UniProtKB=Q9R0Q4	Morf4l2	Mortality factor 4-like protein 2;Morf4l2;ortholog	MORTALITY FACTOR 4-LIKE PROTEIN 2 (PTHR10880:SF37)	chromatin/chromatin-binding protein(PC00077);transcription factor(PC00218)	Mus musculus	Chromosome X	Q9R0Q4	Morf4l2 Kiaa0026 Sid393	MO4L2_MOUSE	Mortality factor 4-like protein 2 (MORF-related gene X protein) (Sid 393) (Transcription factor-like protein MRGX)	Mus musculus (Mouse)			10090.ENSMUSP00000033797;	Q9R0Q4;	207951;
Mta2	MOUSE|MGI=MGI=1346340|UniProtKB=Q9R190	Mta2	Metastasis-associated protein MTA2;Mta2;ortholog	METASTASIS-ASSOCIATED PROTEIN MTA2 (PTHR10865:SF34)	chromatin/chromatin-binding protein(PC00077);histone(PC00118)	Mus musculus	Chromosome 19	Q9R190	Mta2 Mta1l1	MTA2_MOUSE	Metastasis-associated protein MTA2 (Metastasis-associated 1-like 1)	Mus musculus (Mouse)	histone deacetylase activity [GO:0004407]; histone deacetylase binding [GO:0042826]; nucleosomal DNA binding [GO:0031492]; RNA polymerase II repressing transcription factor binding [GO:0001103]; RNA polymerase II transcription factor binding [GO:0001085]; transcription factor activity, sequence-specific DNA binding [GO:0003700]; transcription factor activity, transcription factor binding [GO:0000…		10090.ENSMUSP00000093959;	Q9R190;	204807;	R-MMU-6804758;R-MMU-73762;
Myst1	MOUSE|MGI=MGI=1915023|UniProtKB=Q9D1P2	Myst1	Histone acetyltransferase KAT8;Kat8;ortholog	HISTONE ACETYLTRANSFERASE KAT8 (PTHR10615:SF134)	acetyltransferase(PC00038);chromatin/chromatin-binding protein(PC00077);zinc finger transcription factor(PC00244)	Mus musculus	Chromosome 7	Q9D1P2	Kat8 Mof Myst1	KAT8_MOUSE	Histone acetyltransferase KAT8 (EC 2.3.1.48) (Lysine acetyltransferase 8) (MOZ, YBF2/SAS3, SAS2 and TIP60 protein 1) (MYST-1)	Mus musculus (Mouse)	acetyltransferase activity [GO:0016407]; enzyme binding [GO:0019899]; histone acetyltransferase activity [GO:0004402]; histone acetyltransferase activity (H4-K16 specific) [GO:0046972]; histone acetyltransferase activity (H4-K5 specific) [GO:0043995]; histone acetyltransferase activity (H4-K8 specific) [GO:0043996]; metal ion binding [GO:0046872]; methylated histone binding [GO:0035064]; transcri…	MYST (SAS/MOZ) family	10090.ENSMUSP00000033070;	Q9D1P2;	212433;	R-MMU-3214847;
Myst2	MOUSE|MGI=MGI=2182799|UniProtKB=Q5SVQ0	Myst2	Histone acetyltransferase KAT7;Kat7;ortholog	HISTONE ACETYLTRANSFERASE KAT7 (PTHR10615:SF136)	acetyltransferase(PC00038);chromatin/chromatin-binding protein(PC00077);zinc finger transcription factor(PC00244)	Mus musculus	Chromosome 11	Q5SVQ0	Kat7 Hbo1 Myst2	KAT7_MOUSE	Histone acetyltransferase KAT7 (EC 2.3.1.48) (Histone acetyltransferase binding to ORC1) (Lysine acetyltransferase 7) (MOZ, YBF2/SAS3, SAS2 and TIP60 protein 2) (MYST-2)	Mus musculus (Mouse)	DNA replication origin binding [GO:0003688]; histone acetyltransferase activity [GO:0004402]; transcription factor activity, sequence-specific DNA binding [GO:0003700]; transcription regulatory region DNA binding [GO:0044212]; zinc ion binding [GO:0008270]	MYST (SAS/MOZ) family	10090.ENSMUSP00000103362;	Q5SVQ0;	229849;	R-MMU-3214847;
Myst3	MOUSE|MGI=MGI=2442415|UniProtKB=Q8BZ21	Myst3	Histone acetyltransferase KAT6A;Kat6a;ortholog	HISTONE ACETYLTRANSFERASE KAT6A (PTHR10615:SF145)	acetyltransferase(PC00038);chromatin/chromatin-binding protein(PC00077);zinc finger transcription factor(PC00244)	Mus musculus	Unplaced	Q8BZ21	Kat6a Moz Myst3	KAT6A_MOUSE	Histone acetyltransferase KAT6A (EC 2.3.1.48) (MOZ, YBF2/SAS3, SAS2 and TIP60 protein 3) (MYST-3) (Monocytic leukemia zinc finger homolog) (Monocytic leukemia zinc finger protein)	Mus musculus (Mouse)	acetyltransferase activity [GO:0016407]; chromatin binding [GO:0003682]; DNA binding [GO:0003677]; histone acetyltransferase activity [GO:0004402]; transcription coactivator activity [GO:0003713]; transcription factor binding [GO:0008134]; zinc ion binding [GO:0008270]	MYST (SAS/MOZ) family	10090.ENSMUSP00000038181;	Q8BZ21;
Myst4	MOUSE|MGI=MGI=1858746|UniProtKB=Q8BRB7	Myst4	Histone acetyltransferase KAT6B;Kat6b;ortholog	HISTONE ACETYLTRANSFERASE KAT6B (PTHR10615:SF133)	acetyltransferase(PC00038);chromatin/chromatin-binding protein(PC00077);zinc finger transcription factor(PC00244)	Mus musculus	Chromosome 14	Q8BRB7	Kat6b Myst4	KAT6B_MOUSE	Histone acetyltransferase KAT6B (EC 2.3.1.48) (MOZ, YBF2/SAS3, SAS2 and TIP60 protein 4) (MYST-4) (Protein querkopf)	Mus musculus (Mouse)	acetyltransferase activity [GO:0016407]; DNA binding [GO:0003677]; histone acetyltransferase activity [GO:0004402]; metal ion binding [GO:0046872]; protein complex binding [GO:0032403]; transcription factor binding [GO:0008134]	MYST (SAS/MOZ) family	10090.ENSMUSP00000066693;		207589;	R-MMU-3214847;
Ncoa1	MOUSE|MGI=MGI=1276523|UniProtKB=P70365	Ncoa1	Nuclear receptor coactivator 1;Ncoa1;ortholog	NUCLEAR RECEPTOR COACTIVATOR 1 (PTHR10684:SF8)	acetyltransferase(PC00038);transcription factor(PC00218)	Mus musculus	Chromosome 12	P70365	Ncoa1 Src1	NCOA1_MOUSE	Nuclear receptor coactivator 1 (NCoA-1) (EC 2.3.1.48) (Nuclear receptor coactivator protein 1) (mNRC-1) (Steroid receptor coactivator 1) (SRC-1)	Mus musculus (Mouse)	aryl hydrocarbon receptor binding [GO:0017162]; chromatin binding [GO:0003682]; DNA binding [GO:0003677]; enzyme binding [GO:0019899]; estrogen receptor binding [GO:0030331]; histone acetyltransferase activity [GO:0004402]; ligand-dependent nuclear receptor binding [GO:0016922]; ligand-dependent nuclear receptor transcription coactivator activity [GO:0030374]; nuclear hormone receptor binding [GO…	SRC/p160 nuclear receptor coactivator family	10090.ENSMUSP00000082971;	P70365;	201707;	R-MMU-159418;R-MMU-192105;R-MMU-193368;R-MMU-193807;R-MMU-211976;R-MMU-3214847;R-MMU-381340;R-MMU-400206;R-MMU-442533;
Ncoa2	MOUSE|MGI=MGI=1276533|UniProtKB=Q61026	Ncoa2	Nuclear receptor coactivator 2;Ncoa2;ortholog	NUCLEAR RECEPTOR COACTIVATOR 2 (PTHR10684:SF5)	acetyltransferase(PC00038);transcription cofactor(PC00217)	Mus musculus	Chromosome 1	Q61026	Ncoa2 Grip1 Src2 Tif2	NCOA2_MOUSE	Nuclear receptor coactivator 2 (NCoA-2) (Glucocorticoid receptor-interacting protein 1) (GRIP-1) (Steroid receptor coactivator 2) (SRC-2) (Transcriptional intermediary factor 2)	Mus musculus (Mouse)	aryl hydrocarbon receptor binding [GO:0017162]; chromatin binding [GO:0003682]; ligand-dependent nuclear receptor binding [GO:0016922]; ligand-dependent nuclear receptor transcription coactivator activity [GO:0030374]; nuclear hormone receptor binding [GO:0035257]; protein dimerization activity [GO:0046983]; protein domain specific binding [GO:0019904]; receptor binding [GO:0005102]; RNA polymera…	SRC/p160 nuclear receptor coactivator family	10090.ENSMUSP00000006037;	Q61026;	201708;	R-MMU-159418;R-MMU-192105;R-MMU-193368;R-MMU-193807;R-MMU-211976;R-MMU-3214847;R-MMU-381340;R-MMU-400206;R-MMU-442533;R-MMU-5625886;
Ncoa3	MOUSE|MGI=MGI=1276535|UniProtKB=O09000	Ncoa3	Nuclear receptor coactivator 3;Ncoa3;ortholog	NUCLEAR RECEPTOR COACTIVATOR 3 (PTHR10684:SF6)	acetyltransferase(PC00038);transcription factor(PC00218)	Mus musculus	Unplaced	O09000	Ncoa3 Aib1 Pcip Rac3 Tram1	NCOA3_MOUSE	Nuclear receptor coactivator 3 (NCoA-3) (EC 2.3.1.48) (Amplified in breast cancer-1 protein homolog) (AIB-1) (CBP-interacting protein) (p/CIP) (pCIP) (Receptor-associated coactivator 3) (RAC-3) (Steroid receptor coactivator protein 3) (SRC-3) (Thyroid hormone receptor activator molecule 1) (ACTR) (TRAM-1)	Mus musculus (Mouse)	chromatin binding [GO:0003682]; disordered domain specific binding [GO:0097718]; histone acetyltransferase activity [GO:0004402]; ligand-dependent nuclear receptor binding [GO:0016922]; ligand-dependent nuclear receptor transcription coactivator activity [GO:0030374]; nuclear hormone receptor binding [GO:0035257]; protein heterodimerization activity [GO:0046982]; protein N-terminus binding [GO:00…	SRC/p160 nuclear receptor coactivator family	10090.ENSMUSP00000085416;	O09000;		R-MMU-381340;R-MMU-442533;R-MMU-5617472;
Ncoa4	MOUSE|MGI=MGI=1350932|UniProtKB=Q5U4H9	Ncoa4	Nuclear receptor coactivator 4;Ncoa4;ortholog	NUCLEAR RECEPTOR COACTIVATOR 4 (PTHR17085:SF4)		Mus musculus	Chromosome 14	Q5U4H9	Ncoa4	Q5U4H9_MOUSE	Nuclear receptor coactivator 4	Mus musculus (Mouse)	cellular iron ion homeostasis [GO:0006879]; protein targeting to lysosome [GO:0006622]; response to hormone [GO:0009725]	Nuclear coactivator family	10090.ENSMUSP00000107625;
Ncoa5	MOUSE|MGI=MGI=2385165|UniProtKB=Q91W39	Ncoa5	Nuclear receptor coactivator 5;Ncoa5;ortholog	NUCLEAR RECEPTOR COACTIVATOR 5 (PTHR23295:SF9)	receptor(PC00197)	Mus musculus	Chromosome 2	Q91W39	Ncoa5	NCOA5_MOUSE	Nuclear receptor coactivator 5 (NCoA-5) (Coactivator independent of AF-2) (CIA)	Mus musculus (Mouse)	chromatin binding [GO:0003682]; RNA binding [GO:0003723]		10090.ENSMUSP00000046388;	Q91W39;	230788;
Ncoa6	MOUSE|MGI=MGI=1929915|UniProtKB=Q9JL19	Ncoa6	Nuclear receptor coactivator 6;Ncoa6;ortholog	NUCLEAR RECEPTOR COACTIVATOR 6 (PTHR15690:SF1)	nucleic acid binding(PC00171)	Mus musculus	Unplaced	Q9JL19	Ncoa6 Aib3 Prip Rap250 Trbp	NCOA6_MOUSE	Nuclear receptor coactivator 6 (Activating signal cointegrator 2) (ASC-2) (Amplified in breast cancer protein 3) (Cancer-amplified transcriptional coactivator ASC-2) (Nuclear receptor coactivator RAP250) (NRC) (Nuclear receptor-activating protein, 250 kDa) (Peroxisome proliferator-activated receptor-interacting protein) (PPAR-interacting protein) (Thyroid hormone receptor-binding protein)	Mus musculus (Mouse)	chromatin binding [GO:0003682]; hormone receptor binding [GO:0051427]; ligand-dependent nuclear receptor transcription coactivator activity [GO:0030374]; thyroid hormone receptor binding [GO:0046966]; transcription coactivator activity [GO:0003713]		10090.ENSMUSP00000045386;	Q9JL19;		R-MMU-5617472;
Ncor1	MOUSE|MGI=MGI=1349717|UniProtKB=Q60974	Ncor1	Nuclear receptor corepressor 1;Ncor1;ortholog	NUCLEAR RECEPTOR COREPRESSOR 1 (PTHR13992:SF36)	nucleic acid binding(PC00171);transcription cofactor(PC00217)	Mus musculus	Unplaced	Q60974	Ncor1 Rxrip13	NCOR1_MOUSE	Nuclear receptor corepressor 1 (N-CoR) (N-CoR1) (Retinoid X receptor-interacting protein 13) (RIP13)	Mus musculus (Mouse)	DNA binding [GO:0003677]; histone deacetylase binding [GO:0042826]; histone deacetylase regulator activity [GO:0035033]; ligand-dependent nuclear receptor binding [GO:0016922]; nuclear hormone receptor binding [GO:0035257]; protein domain specific binding [GO:0019904]; retinoic acid receptor binding [GO:0042974]; retinoid X receptor binding [GO:0046965]; RNA polymerase II activating transcription…	N-CoR nuclear receptor corepressors family	10090.ENSMUSP00000018645;	Q60974;		R-MMU-1368071;R-MMU-1368082;R-MMU-1368092;R-MMU-1368108;R-MMU-1368110;R-MMU-381340;R-MMU-400253;R-MMU-442533;R-MMU-5617472;R-MMU-5667092;
Ncor2	MOUSE|MGI=MGI=1337080|UniProtKB=Q9WU42	Ncor2	Nuclear receptor corepressor 2;Ncor2;ortholog	NUCLEAR RECEPTOR COREPRESSOR 2-RELATED (PTHR13992:SF31)	nucleic acid binding(PC00171);transcription cofactor(PC00217)	Mus musculus	Chromosome 5	Q9WU42	Ncor2 Smrt	NCOR2_MOUSE	Nuclear receptor corepressor 2 (N-CoR2) (Silencing mediator of retinoic acid and thyroid hormone receptor) (SMRT) (SMRTe) (T3 receptor-associating factor) (TRAC) (Thyroid-, retinoic-acid-receptor-associated corepressor)	Mus musculus (Mouse)	chromatin binding [GO:0003682]; DNA binding [GO:0003677]; histone deacetylase binding [GO:0042826]; ligand-dependent nuclear receptor binding [GO:0016922]; Notch binding [GO:0005112]; protein N-terminus binding [GO:0047485]; sequence-specific DNA binding [GO:0043565]; transcription corepressor activity [GO:0003714]; transcription factor binding [GO:0008134]	N-CoR nuclear receptor corepressors family	10090.ENSMUSP00000083250;	Q9WU42;	203350;	R-MMU-2173795;R-MMU-381340;R-MMU-400206;R-MMU-442533;
Nfrkb	MOUSE|MGI=MGI=2442410|UniProtKB=Q6PIJ4	Nfrkb	Nuclear factor related to kappa-B-binding protein;Nfrkb;ortholog	NUCLEAR FACTOR RELATED TO KAPPA-B-BINDING PROTEIN (PTHR13052:SF6)	nucleic acid binding(PC00171);transcription factor(PC00218)	Mus musculus	Chromosome 9	Q6PIJ4	Nfrkb	NFRKB_MOUSE	Nuclear factor related to kappa-B-binding protein (DNA-binding protein R kappa-B)	Mus musculus (Mouse)	DNA binding [GO:0003677]; protease binding [GO:0002020]	NFRKB family	10090.ENSMUSP00000083341;	Q6PIJ4;	231624;	R-MMU-5689603;R-MMU-5696394;
Nr0b2	MOUSE|MGI=MGI=1346344|UniProtKB=Q62227	Nr0b2	Nuclear receptor subfamily 0 group B member 2;Nr0b2;ortholog	NUCLEAR RECEPTOR SUBFAMILY 0 GROUP B MEMBER 2 (PTHR24081:SF13)		Mus musculus	Chromosome 4	Q62227	Nr0b2 Shp	NR0B2_MOUSE	Nuclear receptor subfamily 0 group B member 2 (Orphan nuclear receptor SHP) (Small heterodimer partner)	Mus musculus (Mouse)	DNA binding [GO:0003677]; peroxisome proliferator activated receptor binding [GO:0042975]; protein complex binding [GO:0032403]; protein domain specific binding [GO:0019904]; protein homodimerization activity [GO:0042803]; retinoid X receptor binding [GO:0046965]; steroid hormone receptor activity [GO:0003707]; thyroid hormone receptor binding [GO:0046966]; transcription corepressor activity [GO:…	Nuclear hormone receptor family, NR0 subfamily	10090.ENSMUSP00000039175;	Q62227;	204818;	R-MMU-383280;
Nr2c1	MOUSE|MGI=MGI=1352465|UniProtKB=Q505F1	Nr2c1	Nuclear receptor subfamily 2 group C member 1;Nr2c1;ortholog	NUCLEAR RECEPTOR SUBFAMILY 2 GROUP C MEMBER 1 (PTHR24083:SF114)	nuclear hormone receptor(PC00169);nucleic acid binding(PC00171)	Mus musculus	Chromosome 10	Q505F1	Nr2c1 Tr2 Tr2-11	NR2C1_MOUSE	Nuclear receptor subfamily 2 group C member 1 (Orphan nuclear receptor TR2) (Testicular receptor 2) (mTR2)	Mus musculus (Mouse)	DNA binding [GO:0003677]; histone deacetylase binding [GO:0042826]; protein homodimerization activity [GO:0042803]; RNA polymerase II core promoter proximal region sequence-specific DNA binding [GO:0000978]; steroid hormone receptor activity [GO:0003707]; transcriptional repressor activity, RNA polymerase II core promoter proximal region sequence-specific binding [GO:0001078]; zinc ion binding [G…	Nuclear hormone receptor family, NR2 subfamily	10090.ENSMUSP00000089858;		204299;	R-MMU-383280;
Nrip1	MOUSE|MGI=MGI=1315213|UniProtKB=Q8CBD1	Nrip1	Nuclear receptor-interacting protein 1;Nrip1;ortholog	NUCLEAR RECEPTOR-INTERACTING PROTEIN 1 (PTHR15088:SF1)		Mus musculus	Chromosome 16	Q8CBD1	Nrip1	NRIP1_MOUSE	Nuclear receptor-interacting protein 1 (Nuclear factor RIP140) (Receptor-interacting protein 140)	Mus musculus (Mouse)	core promoter sequence-specific DNA binding [GO:0001046]; estrogen receptor binding [GO:0030331]; glucocorticoid receptor binding [GO:0035259]; histone deacetylase binding [GO:0042826]; nuclear hormone receptor binding [GO:0035257]; receptor binding [GO:0005102]; retinoic acid receptor binding [GO:0042974]; retinoid X receptor binding [GO:0046965]; transcription coactivator activity [GO:0003713];…		10090.ENSMUSP00000051726;	Q8CBD1;	234576;
Padi1	MOUSE|MGI=MGI=1338893|UniProtKB=Q9Z185	Padi1	Protein-arginine deiminase type-1;Padi1;ortholog	PROTEIN-ARGININE DEIMINASE TYPE-1 (PTHR10837:SF13)	hydrolase(PC00121)	Mus musculus	Chromosome 4	Q9Z185	Padi1 Pad1 Pdi1	PADI1_MOUSE	Protein-arginine deiminase type-1 (EC 3.5.3.15) (Peptidylarginine deiminase I) (Protein-arginine deiminase type I)	Mus musculus (Mouse)	calcium ion binding [GO:0005509]; protein-arginine deiminase activity [GO:0004668]	Protein arginine deiminase family	10090.ENSMUSP00000026378;			R-MMU-3247509;
Padi2	MOUSE|MGI=MGI=1338892|UniProtKB=Q08642	Padi2	Protein-arginine deiminase type-2;Padi2;ortholog	PROTEIN-ARGININE DEIMINASE TYPE-2 (PTHR10837:SF20)	hydrolase(PC00121)	Mus musculus	Chromosome 4	Q08642	Padi2 Pad2 Pdi Pdi2	PADI2_MOUSE	Protein-arginine deiminase type-2 (EC 3.5.3.15) (Peptidylarginine deiminase II) (Protein-arginine deiminase type II)	Mus musculus (Mouse)	calcium ion binding [GO:0005509]; estrogen receptor binding [GO:0030331]; protein-arginine deiminase activity [GO:0004668]	Protein arginine deiminase family	10090.ENSMUSP00000030765;	Q08642;	202093;	R-MMU-3247509;R-MMU-6798695;
Padi3	MOUSE|MGI=MGI=1338891|UniProtKB=Q9Z184	Padi3	Protein-arginine deiminase type-3;Padi3;ortholog	PROTEIN-ARGININE DEIMINASE TYPE-3 (PTHR10837:SF19)	hydrolase(PC00121)	Mus musculus	Chromosome 4	Q9Z184	Padi3 Pad3 Pdi3	PADI3_MOUSE	Protein-arginine deiminase type-3 (EC 3.5.3.15) (Peptidylarginine deiminase III) (Protein-arginine deiminase type III)	Mus musculus (Mouse)	calcium ion binding [GO:0005509]; identical protein binding [GO:0042802]; protein-arginine deiminase activity [GO:0004668]	Protein arginine deiminase family	10090.ENSMUSP00000026377;			R-MMU-3247509;
Padi4	MOUSE|MGI=MGI=1338898|UniProtKB=Q9Z183	Padi4	Protein-arginine deiminase type-4;Padi4;ortholog	PROTEIN-ARGININE DEIMINASE TYPE-4 (PTHR10837:SF14)	hydrolase(PC00121)	Mus musculus	Chromosome 4	Q9Z183	Padi4 Pad4 Pdi4	PADI4_MOUSE	Protein-arginine deiminase type-4 (EC 3.5.3.15) (Peptidylarginine deiminase IV) (Protein-arginine deiminase type IV)	Mus musculus (Mouse)	arginine binding [GO:0034618]; arginine deiminase activity [GO:0016990]; calcium ion binding [GO:0005509]; protein-arginine deiminase activity [GO:0004668]; protein homodimerization activity [GO:0042803]	Protein arginine deiminase family	10090.ENSMUSP00000026381;			R-MMU-3247509;
Padi6	MOUSE|MGI=MGI=2655198|UniProtKB=Q8K3V4	Padi6	Protein-arginine deiminase type-6;Padi6;ortholog	PROTEIN-ARGININE DEIMINASE TYPE-6 (PTHR10837:SF17)	hydrolase(PC00121)	Mus musculus	Chromosome 4	Q8K3V4	Padi6 Pad6 Padi5	PADI6_MOUSE	Protein-arginine deiminase type-6 (EC 3.5.3.15) (Arginine deiminase-like protein) (Egg and embryo abundant PAD) (ePAD) (Peptidylarginine deiminase VI) (Protein-arginine deiminase type VI)	Mus musculus (Mouse)	calcium ion binding [GO:0005509]; protein-arginine deiminase activity [GO:0004668]	Protein arginine deiminase family	10090.ENSMUSP00000044044;
Pbrm1	MOUSE|MGI=MGI=1923998|UniProtKB=Q8BSQ9	Pbrm1	Protein polybromo-1;Pbrm1;ortholog	PROTEIN POLYBROMO-1 (PTHR16062:SF17)		Mus musculus	Chromosome 14	Q8BSQ9	Pbrm1 Baf180 Pb1	PB1_MOUSE	Protein polybromo-1 (BRG1-associated factor 180) (BAF180)	Mus musculus (Mouse)	chromatin binding [GO:0003682]; DNA binding [GO:0003677]		10090.ENSMUSP00000107727;	Q8BSQ9;		R-MMU-3214858;
Phf10	MOUSE|MGI=MGI=1919307|UniProtKB=Q9D8M7	Phf10	PHD finger protein 10;Phf10;ortholog	PHD FINGER PROTEIN 10 (PTHR10615:SF126)	acetyltransferase(PC00038);chromatin/chromatin-binding protein(PC00077);zinc finger transcription factor(PC00244)	Mus musculus	Unplaced	Q9D8M7	Phf10 Baf45a	PHF10_MOUSE	PHD finger protein 10 (BRG1-associated factor 45a) (BAF45a)	Mus musculus (Mouse)	metal ion binding [GO:0046872]	SAYP family	10090.ENSMUSP00000024657;	Q9D8M7;	215123;
Phf21a	MOUSE|MGI=MGI=2384756|UniProtKB=Q6ZPK0	Phf21a	PHD finger protein 21A;Phf21a;ortholog	PHD FINGER PROTEIN 21A (PTHR24102:SF25)	transcription cofactor(PC00217);ubiquitin-protein ligase(PC00234)	Mus musculus	Unplaced	Q6ZPK0	Phf21a Bhc80 Kiaa1696 Pftf1	PF21A_MOUSE	PHD finger protein 21A (BHC80a) (BRAF35-HDAC complex protein BHC80) (mBHC80)	Mus musculus (Mouse)	chromatin binding [GO:0003682]; histone binding [GO:0042393]; metal ion binding [GO:0046872]; RNA polymerase II regulatory region sequence-specific DNA binding [GO:0000977]; transcription cofactor activity [GO:0003712]				228685;
Prmt2	MOUSE|MGI=MGI=1316652|UniProtKB=Q9R144	Prmt2	Protein arginine N-methyltransferase 2;Prmt2;ortholog	PROTEIN ARGININE N-METHYLTRANSFERASE 2 (PTHR11006:SF88)	methyltransferase(PC00155)	Mus musculus	Unplaced	Q9R144	Prmt2 Hrmt1l1	ANM2_MOUSE	Protein arginine N-methyltransferase 2 (EC 2.1.1.319) (Histone-arginine N-methyltransferase PRMT2)	Mus musculus (Mouse)	androgen receptor binding [GO:0050681]; beta-catenin binding [GO:0008013]; estrogen receptor binding [GO:0030331]; histone-arginine N-methyltransferase activity [GO:0008469]; histone methyltransferase activity [GO:0042054]; peroxisome proliferator activated receptor binding [GO:0042975]; progesterone receptor binding [GO:0033142]; protein-arginine N-methyltransferase activity [GO:0016274]; protei…	Class I-like SAM-binding methyltransferase superfamily, Protein arginine N-methyltransferase family	10090.ENSMUSP00000020452;	Q9R144;
Prmt3	MOUSE|MGI=MGI=1919224|UniProtKB=Q922H1	Prmt3	Protein arginine N-methyltransferase 3;Prmt3;ortholog	PROTEIN ARGININE N-METHYLTRANSFERASE 3 (PTHR11006:SF82)	methyltransferase(PC00155)	Mus musculus	Chromosome 7	Q922H1	Prmt3 Hrmt1l3	ANM3_MOUSE	Protein arginine N-methyltransferase 3 (EC 2.1.1.-) (Heterogeneous nuclear ribonucleoprotein methyltransferase-like protein 3)	Mus musculus (Mouse)	histone-arginine N-methyltransferase activity [GO:0008469]; metal ion binding [GO:0046872]; methyltransferase activity [GO:0008168]; nucleic acid binding [GO:0003676]; protein-arginine N-methyltransferase activity [GO:0016274]; protein-arginine omega-N asymmetric methyltransferase activity [GO:0035242]	Class I-like SAM-binding methyltransferase superfamily, Protein arginine N-methyltransferase family	10090.ENSMUSP00000032715;	Q922H1;
Prmt5	MOUSE|MGI=MGI=1351645|UniProtKB=Q8CIG8	Prmt5	Protein arginine N-methyltransferase 5;Prmt5;ortholog	PROTEIN ARGININE N-METHYLTRANSFERASE 5 (PTHR10738:SF1)	signaling molecule(PC00207)	Mus musculus	Unplaced	Q8CIG8	Prmt5 Jbp1 Skb1	ANM5_MOUSE	Protein arginine N-methyltransferase 5 (EC 2.1.1.320) (Histone-arginine N-methyltransferase PRMT5) (Jak-binding protein 1) (Shk1 kinase-binding protein 1 homolog) (SKB1 homolog)	Mus musculus (Mouse)	chromatin binding [GO:0003682]; core promoter sequence-specific DNA binding [GO:0001046]; histone-arginine N-methyltransferase activity [GO:0008469]; histone methyltransferase activity (H4-R3 specific) [GO:0044020]; methyl-CpG binding [GO:0008327]; methyltransferase activity [GO:0008168]; protein-arginine N-methyltransferase activity [GO:0016274]; protein-arginine omega-N symmetric methyltransfer…	Class I-like SAM-binding methyltransferase superfamily, Protein arginine N-methyltransferase family	10090.ENSMUSP00000023873;	Q8CIG8;	205181;
Prmt6	MOUSE|MGI=MGI=2139971|UniProtKB=Q6NZB1	Prmt6	Protein arginine N-methyltransferase 6;Prmt6;ortholog	PROTEIN ARGININE N-METHYLTRANSFERASE 6 (PTHR11006:SF78)	methyltransferase(PC00155)	Mus musculus	Chromosome 3	Q6NZB1	Prmt6 Hrmt1l6	ANM6_MOUSE	Protein arginine N-methyltransferase 6 (EC 2.1.1.319) (Histone-arginine N-methyltransferase PRMT6)	Mus musculus (Mouse)	chromatin binding [GO:0003682]; histone-arginine N-methyltransferase activity [GO:0008469]; histone binding [GO:0042393]; histone methyltransferase activity [GO:0042054]; histone methyltransferase activity (H2A-R3 specific) [GO:0070612]; histone methyltransferase activity (H3-R2 specific) [GO:0070611]; histone methyltransferase activity (H4-R3 specific) [GO:0044020]; protein-arginine N-methyltran…	Class I-like SAM-binding methyltransferase superfamily, Protein arginine N-methyltransferase family, PRMT6 subfamily	10090.ENSMUSP00000102177;	Q6NZB1;	221340;	R-MMU-3214858;
Rbbp4	MOUSE|MGI=MGI=1194912|UniProtKB=Q60972	Rbbp4	Histone-binding protein RBBP4;Rbbp4;ortholog	HISTONE-BINDING PROTEIN RBBP4 (PTHR22850:SF162)	receptor(PC00197)	Mus musculus	Chromosome 4	Q60972	Rbbp4 Rbap48	RBBP4_MOUSE	Histone-binding protein RBBP4 (Chromatin assembly factor 1 subunit C) (CAF-1 subunit C) (Chromatin assembly factor I p48 subunit) (CAF-I 48 kDa subunit) (CAF-I p48) (Nucleosome-remodeling factor subunit RBAP48) (Retinoblastoma-binding protein 4) (RBBP-4) (Retinoblastoma-binding protein p48)	Mus musculus (Mouse)	DNA-dependent ATPase activity [GO:0008094]; histone deacetylase binding [GO:0042826]; nucleosomal DNA binding [GO:0031492]; RNA polymerase II core promoter proximal region sequence-specific DNA binding [GO:0000978]; RNA polymerase II distal enhancer sequence-specific DNA binding [GO:0000980]	WD repeat RBAP46/RBAP48/MSI1 family	10090.ENSMUSP00000099658;	Q60972;	202816;	R-MMU-1538133;R-MMU-212300;R-MMU-2559580;R-MMU-3214841;R-MMU-427413;R-MMU-5617472;R-MMU-573389;R-MMU-606279;R-MMU-6804758;R-MMU-73762;
Rbbp7	MOUSE|MGI=MGI=1194910|UniProtKB=Q60973	Rbbp7	Histone-binding protein RBBP7;Rbbp7;ortholog	HISTONE-BINDING PROTEIN RBBP7 (PTHR22850:SF138)	receptor(PC00197)	Mus musculus	Chromosome X	Q60973	Rbbp7 Rbap46	RBBP7_MOUSE	Histone-binding protein RBBP7 (Histone acetyltransferase type B subunit 2) (Nucleosome-remodeling factor subunit RBAP46) (Retinoblastoma-binding protein 7) (RBBP-7) (Retinoblastoma-binding protein p46)	Mus musculus (Mouse)	RNA binding [GO:0003723]	WD repeat RBAP46/RBAP48/MSI1 family	10090.ENSMUSP00000033720;	Q60973;	232827;	R-MMU-212300;R-MMU-2559580;R-MMU-3214841;R-MMU-3214847;R-MMU-3214858;R-MMU-427413;R-MMU-5617472;R-MMU-573389;R-MMU-606279;R-MMU-6804758;R-MMU-73762;R-MMU-8951664;
Rcor1	MOUSE|MGI=MGI=106340|UniProtKB=Q8CFE3	Rcor1	REST corepressor 1;Rcor1;ortholog	REST COREPRESSOR 1 (PTHR16089:SF36)		Mus musculus	Chromosome 12	Q8CFE3	Rcor1 D12Wsu95e Kiaa0071	RCOR1_MOUSE	REST corepressor 1 (Protein CoREST)	Mus musculus (Mouse)	enzyme binding [GO:0019899]; transcriptional repressor activity, RNA polymerase II core promoter proximal region sequence-specific binding [GO:0001078]; transcription corepressor activity [GO:0003714]; transcription factor activity, sequence-specific DNA binding [GO:0003700]; transcription factor binding [GO:0008134]; transcription regulatory region DNA binding [GO:0044212]	CoREST family	10090.ENSMUSP00000112089;	Q8CFE3;	229971;
Rcor3	MOUSE|MGI=MGI=2441920|UniProtKB=Q6PGA0	Rcor3	REST corepressor 3;Rcor3;ortholog	REST COREPRESSOR 3 (PTHR16089:SF30)		Mus musculus	Chromosome 1	Q6PGA0	Rcor3	RCOR3_MOUSE	REST corepressor 3	Mus musculus (Mouse)	enzyme binding [GO:0019899]; transcription corepressor activity [GO:0003714]; transcription factor activity, sequence-specific DNA binding [GO:0003700]; transcription factor binding [GO:0008134]; transcription regulatory region DNA binding [GO:0044212]	CoREST family	10090.ENSMUSP00000073004;	Q6PGA0;	229560;
Ring1	MOUSE|MGI=MGI=1101770|UniProtKB=O35730	Ring1	E3 ubiquitin-protein ligase RING1;Ring1;ortholog	E3 UBIQUITIN-PROTEIN LIGASE RING1 (PTHR10825:SF44)	ubiquitin-protein ligase(PC00234)	Mus musculus	Chromosome 17	O35730	Ring1 Ring1A Rnf1	RING1_MOUSE	E3 ubiquitin-protein ligase RING1 (EC 2.3.2.27) (Polycomb complex protein RING1) (RING finger protein 1) (RING-type E3 ubiquitin transferase RING1) (Transcription repressor Ring1A)	Mus musculus (Mouse)	chromatin binding [GO:0003682]; metal ion binding [GO:0046872]; transferase activity [GO:0016740]; ubiquitin-protein transferase activator activity [GO:0097027]		10090.ENSMUSP00000025183;	O35730;	202894;	R-MMU-2559580;R-MMU-3108214;R-MMU-4551638;R-MMU-4570464;
Rnf2	MOUSE|MGI=MGI=1101759|UniProtKB=Q9CQJ4	Rnf2	E3 ubiquitin-protein ligase RING2;Rnf2;ortholog	E3 UBIQUITIN-PROTEIN LIGASE RING2 (PTHR10825:SF58)	ubiquitin-protein ligase(PC00234)	Mus musculus	Chromosome 1	Q9CQJ4	Rnf2 DinG Ring1b	RING2_MOUSE	E3 ubiquitin-protein ligase RING2 (EC 2.3.2.27) (RING finger protein 1B) (RING1b) (RING finger protein 2) (RING-type E3 ubiquitin transferase RING2)	Mus musculus (Mouse)	chromatin binding [GO:0003682]; RING-like zinc finger domain binding [GO:0071535]; ubiquitin protein ligase activity [GO:0061630]; zinc ion binding [GO:0008270]		10090.ENSMUSP00000075476;	Q9CQJ4;	202919;	R-MMU-2559580;R-MMU-3108214;R-MMU-4551638;R-MMU-4570464;
Rnf20	MOUSE|MGI=MGI=1925927|UniProtKB=Q5DTM8	Rnf20	E3 ubiquitin-protein ligase BRE1A;Rnf20;ortholog	E3 UBIQUITIN-PROTEIN LIGASE BRE1A (PTHR23163:SF9)		Mus musculus	Chromosome 4	Q5DTM8	Rnf20 Bre1a Kiaa4116	BRE1A_MOUSE	E3 ubiquitin-protein ligase BRE1A (BRE1-A) (EC 2.3.2.27) (RING finger protein 20) (RING-type E3 ubiquitin transferase BRE1A)	Mus musculus (Mouse)	chromatin binding [GO:0003682]; histone binding [GO:0042393]; metal ion binding [GO:0046872]; mRNA 3'-UTR binding [GO:0003730]; p53 binding [GO:0002039]; transcription coactivator activity [GO:0003713]; ubiquitin protein ligase binding [GO:0031625]; ubiquitin-protein transferase activity [GO:0004842]	BRE1 family	10090.ENSMUSP00000029989;	Q5DTM8;	224649;	R-MMU-8866654;
Rnf40	MOUSE|MGI=MGI=2142048|UniProtKB=Q3U319	Rnf40	E3 ubiquitin-protein ligase BRE1B;Rnf40;ortholog	E3 UBIQUITIN-PROTEIN LIGASE BRE1B (PTHR23163:SF5)		Mus musculus	Chromosome 7	Q3U319	Rnf40 Bre1b Kiaa0661	BRE1B_MOUSE	E3 ubiquitin-protein ligase BRE1B (BRE1-B) (EC 2.3.2.27) (RING finger protein 40) (RING-type E3 ubiquitin transferase BRE1B)	Mus musculus (Mouse)	metal ion binding [GO:0046872]; mRNA 3'-UTR binding [GO:0003730]; protein complex binding [GO:0032403]; protein homodimerization activity [GO:0042803]; syntaxin-1 binding [GO:0017075]; ubiquitin conjugating enzyme binding [GO:0031624]; ubiquitin protein ligase binding [GO:0031625]; ubiquitin-protein transferase activity [GO:0004842]	BRE1 family	10090.ENSMUSP00000033088;	Q3U319;		R-MMU-8866654;
Rps6ka4	MOUSE|MGI=MGI=1930076|UniProtKB=Q9Z2B9	Rps6ka4	Ribosomal protein S6 kinase alpha-4;Rps6ka4;ortholog	RIBOSOMAL PROTEIN S6 KINASE ALPHA-4 (PTHR24351:SF123)	annexin(PC00050);calmodulin(PC00061);non-receptor serine/threonine protein kinase(PC00167);transfer/carrier protein(PC00219)	Mus musculus	Chromosome 19	Q9Z2B9	Rps6ka4 Msk2	KS6A4_MOUSE	Ribosomal protein S6 kinase alpha-4 (S6K-alpha-4) (EC 2.7.11.1) (90 kDa ribosomal protein S6 kinase 4) (Nuclear mitogen- and stress-activated protein kinase 2) (RSK-like protein kinase) (RLSK)	Mus musculus (Mouse)	ATP binding [GO:0005524]; magnesium ion binding [GO:0000287]; protein serine/threonine kinase activity [GO:0004674]	Protein kinase superfamily, AGC Ser/Thr protein kinase family, S6 kinase subfamily	10090.ENSMUSP00000025903;	Q9Z2B9;	208103;
Rps6ka5	MOUSE|MGI=MGI=1920336|UniProtKB=Q8C050	Rps6ka5	Ribosomal protein S6 kinase alpha-5;Rps6ka5;ortholog	RIBOSOMAL PROTEIN S6 KINASE ALPHA-5 (PTHR24351:SF122)	annexin(PC00050);calmodulin(PC00061);non-receptor serine/threonine protein kinase(PC00167);transfer/carrier protein(PC00219)	Mus musculus	Chromosome 12	Q8C050	Rps6ka5 Msk1	KS6A5_MOUSE	Ribosomal protein S6 kinase alpha-5 (S6K-alpha-5) (EC 2.7.11.1) (90 kDa ribosomal protein S6 kinase 5) (Nuclear mitogen- and stress-activated protein kinase 1) (RSK-like protein kinase) (RLSK)	Mus musculus (Mouse)	ATP binding [GO:0005524]; magnesium ion binding [GO:0000287]; protein kinase activity [GO:0004672]; protein serine/threonine kinase activity [GO:0004674]	Protein kinase superfamily, AGC Ser/Thr protein kinase family, S6 kinase subfamily	10090.ENSMUSP00000042987;	Q8C050;	215759;	R-MMU-198753;R-MMU-199920;R-MMU-375165;R-MMU-5621575;
Ruvbl1	MOUSE|MGI=MGI=1928760|UniProtKB=P60122	Ruvbl1	RuvB-like 1;Ruvbl1;ortholog	RUVB-LIKE 1 (PTHR11093:SF7)		Mus musculus	Chromosome 6	P60122	Ruvbl1 Tip49 Tip49a	RUVB1_MOUSE	RuvB-like 1 (EC 3.6.4.12) (49 kDa TATA box-binding protein-interacting protein) (49 kDa TBP-interacting protein) (DNA helicase p50) (Pontin 52) (TIP49a)	Mus musculus (Mouse)	ADP binding [GO:0043531]; ATPase activity [GO:0016887]; ATPase binding [GO:0051117]; ATP binding [GO:0005524]; ATP-dependent 5'-3' DNA helicase activity [GO:0043141]; ATP-dependent DNA helicase activity [GO:0004003]; cadherin binding [GO:0045296]; DNA helicase activity [GO:0003678]; TFIID-class transcription factor binding [GO:0001094]	RuvB family	10090.ENSMUSP00000032165;	P60122;	208024;	R-MMU-201722;R-MMU-5689603;R-MMU-5689880;R-MMU-5696394;R-MMU-606279;
Setd1b	MOUSE|MGI=MGI=2652820|UniProtKB=Q8CFT2	Setd1b	Histone-lysine N-methyltransferase SETD1B;Setd1b;ortholog	HISTONE-LYSINE N-METHYLTRANSFERASE SETD1B (PTHR22884:SF422)	DNA binding protein(PC00009);methyltransferase(PC00155)	Mus musculus	Chromosome 5	Q8CFT2	Setd1b Kiaa1076 Set1b	SET1B_MOUSE	Histone-lysine N-methyltransferase SETD1B (EC 2.1.1.43) (SET domain-containing protein 1B)	Mus musculus (Mouse)	histone methyltransferase activity (H3-K4 specific) [GO:0042800]; RNA binding [GO:0003723]	Class V-like SAM-binding methyltransferase superfamily	10090.ENSMUSP00000133933;		228940;	R-MMU-3214841;
Setdb1	MOUSE|MGI=MGI=1934229|UniProtKB=O88974	Setdb1	Histone-lysine N-methyltransferase SETDB1;Setdb1;ortholog	HISTONE-LYSINE N-METHYLTRANSFERASE SETDB1 (PTHR22884:SF429)	DNA binding protein(PC00009);methyltransferase(PC00155)	Mus musculus	Unplaced	O88974	Setdb1 Eset Kiaa0067	SETB1_MOUSE	Histone-lysine N-methyltransferase SETDB1 (EC 2.1.1.43) (ERG-associated protein with SET domain) (ESET) (SET domain bifurcated 1)	Mus musculus (Mouse)	chromatin binding [GO:0003682]; DNA binding [GO:0003677]; histone-lysine N-methyltransferase activity [GO:0018024]; promoter-specific chromatin binding [GO:1990841]; zinc ion binding [GO:0008270]	Class V-like SAM-binding methyltransferase superfamily, Histone-lysine methyltransferase family, Suvar3-9 subfamily	10090.ENSMUSP00000015841;	O88974;
Shc1	MOUSE|MGI=MGI=98296|UniProtKB=P98083	Shc1	SHC-transforming protein 1;Shc1;ortholog	SHC-TRANSFORMING PROTEIN 1 (PTHR10337:SF18)	signaling molecule(PC00207)	Mus musculus	Chromosome 3	P98083	Shc1 Shc ShcA	SHC1_MOUSE	SHC-transforming protein 1 (SHC-transforming protein A) (Src homology 2 domain-containing-transforming protein C1) (SH2 domain protein C1)	Mus musculus (Mouse)	ephrin receptor binding [GO:0046875]; epidermal growth factor binding [GO:0048408]; insulin-like growth factor receptor binding [GO:0005159]; insulin receptor binding [GO:0005158]; neurotrophin TRKA receptor binding [GO:0005168]; phosphotyrosine binding [GO:0001784]; receptor tyrosine kinase binding [GO:0030971]		10090.ENSMUSP00000091940;	P98083;	203215;	R-MMU-114604;R-MMU-1250196;R-MMU-1250347;R-MMU-167044;R-MMU-180336;R-MMU-210993;R-MMU-2424491;R-MMU-2428933;R-MMU-2730905;R-MMU-2871796;R-MMU-2871809;R-MMU-354192;R-MMU-392451;R-MMU-451927;R-MMU-512988;R-MMU-5654688;R-MMU-5654699;R-MMU-5654704;R-MMU-5654719;R-MMU-5673001;R-MMU-74749;R-MMU-74751;R-MMU-8851805;R-MMU-8853659;R-MMU-912526;R-MMU-983695;
Siah2	MOUSE|MGI=MGI=108062|UniProtKB=Q06986	Siah2	E3 ubiquitin-protein ligase SIAH2;Siah2;ortholog	E3 UBIQUITIN-PROTEIN LIGASE SIAH2 (PTHR10315:SF59)	ubiquitin-protein ligase(PC00234)	Mus musculus	Chromosome 3	Q06986	Siah2	SIAH2_MOUSE	E3 ubiquitin-protein ligase SIAH2 (EC 2.3.2.27) (RING-type E3 ubiquitin transferase SIAH2) (Seven in absentia homolog 2) (Siah-2) (mSiah2)	Mus musculus (Mouse)	ubiquitin conjugating enzyme binding [GO:0031624]; ubiquitin-protein transferase activity [GO:0004842]; zinc ion binding [GO:0008270]	SINA (Seven in absentia) family	10090.ENSMUSP00000067496;	Q06986;	203233;	R-MMU-373752;R-MMU-5689880;R-MMU-983168;
Sin3a	MOUSE|MGI=MGI=107157|UniProtKB=Q60520	Sin3a	Paired amphipathic helix protein Sin3a;Sin3a;ortholog	PAIRED AMPHIPATHIC HELIX PROTEIN SIN3A (PTHR12346:SF13)	chromatin/chromatin-binding protein(PC00077);deacetylase(PC00087);transcription factor(PC00218)	Mus musculus	Chromosome 9	Q60520	Sin3a Kiaa4126	SIN3A_MOUSE	Paired amphipathic helix protein Sin3a (Histone deacetylase complex subunit Sin3a) (Transcriptional corepressor Sin3a)	Mus musculus (Mouse)	chromatin binding [GO:0003682]; DNA binding [GO:0003677]; protein complex binding [GO:0032403]; protein deacetylase activity [GO:0033558]; RNA binding [GO:0003723]; RNA polymerase II activating transcription factor binding [GO:0001102]; RNA polymerase II repressing transcription factor binding [GO:0001103]; RNA polymerase II transcription corepressor activity [GO:0001106]; transcription corepress…		10090.ENSMUSP00000128956;	Q60520;	203256;	R-MMU-400206;R-MMU-427413;R-MMU-573389;
Sin3b	MOUSE|MGI=MGI=107158|UniProtKB=Q62141	Sin3b	Paired amphipathic helix protein Sin3b;Sin3b;ortholog	PAIRED AMPHIPATHIC HELIX PROTEIN SIN3B (PTHR12346:SF17)	chromatin/chromatin-binding protein(PC00077);deacetylase(PC00087);transcription factor(PC00218)	Mus musculus	Chromosome 8	Q62141	Sin3b Kiaa0700	SIN3B_MOUSE	Paired amphipathic helix protein Sin3b (Histone deacetylase complex subunit Sin3b) (Transcriptional corepressor Sin3b)	Mus musculus (Mouse)	chromatin binding [GO:0003682]; RNA polymerase II transcription corepressor activity [GO:0001106]; transcription corepressor activity [GO:0003714]		10090.ENSMUSP00000004494;	Q62141;	203257;	R-MMU-400206;
Sirt1	MOUSE|MGI=MGI=2135607|UniProtKB=Q923E4	Sirt1	NAD-dependent protein deacetylase sirtuin-1;Sirt1;ortholog	NAD-DEPENDENT PROTEIN DEACETYLASE SIRTUIN-1 (PTHR11085:SF30)	chromatin/chromatin-binding protein(PC00077);deacetylase(PC00087)	Mus musculus	Chromosome 10	Q923E4	Sirt1 Sir2l1	SIR1_MOUSE	NAD-dependent protein deacetylase sirtuin-1 (EC 3.5.1.-) (Regulatory protein SIR2 homolog 1) (SIR2-like protein 1) (SIR2alpha) (Sir2) (mSIR2a) [Cleaved into: SirtT1 75 kDa fragment (75SirT1)]	Mus musculus (Mouse)	bHLH transcription factor binding [GO:0043425]; core promoter sequence-specific DNA binding [GO:0001046]; deacetylase activity [GO:0019213]; enzyme binding [GO:0019899]; histone binding [GO:0042393]; histone deacetylase activity [GO:0004407]; HLH domain binding [GO:0043398]; identical protein binding [GO:0042802]; keratin filament binding [GO:1990254]; metal ion binding [GO:0046872]; mitogen-acti…	Sirtuin family, Class I subfamily	10090.ENSMUSP00000020257;	Q923E4;	220297;	R-MMU-3371453;R-MMU-427359;
Sirt2	MOUSE|MGI=MGI=1927664|UniProtKB=Q8VDQ8	Sirt2	NAD-dependent protein deacetylase sirtuin-2;Sirt2;ortholog	NAD-DEPENDENT PROTEIN DEACETYLASE SIRTUIN-2 (PTHR11085:SF26)	chromatin/chromatin-binding protein(PC00077);deacetylase(PC00087)	Mus musculus	Chromosome 7	Q8VDQ8	Sirt2 Sir2l2	SIR2_MOUSE	NAD-dependent protein deacetylase sirtuin-2 (EC 3.5.1.-) (Regulatory protein SIR2 homolog 2) (SIR2-like protein 2) (mSIR2L2)	Mus musculus (Mouse)	beta-tubulin binding [GO:0048487]; chromatin binding [GO:0003682]; histone acetyltransferase binding [GO:0035035]; histone deacetylase activity [GO:0004407]; histone deacetylase binding [GO:0042826]; NAD+ binding [GO:0070403]; NAD-dependent histone deacetylase activity [GO:0017136]; NAD-dependent histone deacetylase activity (H4-K16 specific) [GO:0046970]; NAD-dependent protein deacetylase activi…	Sirtuin family, Class I subfamily	10090.ENSMUSP00000072732;	Q8VDQ8;	211070;
Sirt3	MOUSE|MGI=MGI=1927665|UniProtKB=Q8R104	Sirt3	NAD-dependent protein deacetylase sirtuin-3;Sirt3;ortholog	NAD-DEPENDENT PROTEIN DEACETYLASE SIRTUIN-3, MITOCHONDRIAL (PTHR11085:SF32)	chromatin/chromatin-binding protein(PC00077);deacetylase(PC00087)	Mus musculus	Chromosome 7	Q8R104	Sirt3 Sir2l3	SIR3_MOUSE	NAD-dependent protein deacetylase sirtuin-3 (EC 3.5.1.-) (Regulatory protein SIR2 homolog 3) (SIR2-like protein 3) (mSIR2L3)	Mus musculus (Mouse)	enzyme binding [GO:0019899]; NAD+ binding [GO:0070403]; NAD-dependent histone deacetylase activity (H3-K14 specific) [GO:0032041]; zinc ion binding [GO:0008270]	Sirtuin family, Class I subfamily	10090.ENSMUSP00000026559;	Q8R104;	211071;	R-MMU-2151201;
Sirt5	MOUSE|MGI=MGI=1915596|UniProtKB=Q8K2C6	Sirt5	NAD-dependent protein deacylase sirtuin-5, mitochondrial;Sirt5;ortholog	NAD-DEPENDENT PROTEIN DEACYLASE SIRTUIN-5, MITOCHONDRIAL (PTHR42984:SF1)	chromatin/chromatin-binding protein(PC00077);deacetylase(PC00087)	Mus musculus	Chromosome 13	Q8K2C6	Sirt5 Sir2l5	SIR5_MOUSE	NAD-dependent protein deacylase sirtuin-5, mitochondrial (EC 3.5.1.-) (Regulatory protein SIR2 homolog 5) (SIR2-like protein 5)	Mus musculus (Mouse)	NAD+ binding [GO:0070403]; protein-glutaryllysine deglutarylase activity [GO:0061697]; protein-malonyllysine demalonylase activity [GO:0036054]; protein-succinyllysine desuccinylase activity [GO:0036055]; zinc ion binding [GO:0008270]	Sirtuin family, Class III subfamily	10090.ENSMUSP00000071048;	Q8K2C6;		R-MMU-2151201;
Sirt6	MOUSE|MGI=MGI=1354161|UniProtKB=P59941	Sirt6	NAD-dependent protein deacetylase sirtuin-6;Sirt6;ortholog	NAD-DEPENDENT PROTEIN DEACETYLASE SIRTUIN-6 (PTHR11085:SF28)	chromatin/chromatin-binding protein(PC00077);deacetylase(PC00087)	Mus musculus	Chromosome 10	P59941	Sirt6 Sir2l6	SIR6_MOUSE	NAD-dependent protein deacetylase sirtuin-6 (EC 3.5.1.-) (Regulatory protein SIR2 homolog 6) (SIR2-like protein 6)	Mus musculus (Mouse)	chromatin binding [GO:0003682]; NAD(P)+-protein-arginine ADP-ribosyltransferase activity [GO:0003956]; NAD+ binding [GO:0070403]; NAD-dependent histone deacetylase activity [GO:0017136]; NAD-dependent histone deacetylase activity (H3-K9 specific) [GO:0046969]; transcription corepressor activity [GO:0003714]; zinc ion binding [GO:0008270]	Sirtuin family, Class IV subfamily	10090.ENSMUSP00000048971;	P59941;	206064;	R-MMU-5693607;
Sirt7	MOUSE|MGI=MGI=2385849|UniProtKB=Q8BKJ9	Sirt7	NAD-dependent protein deacetylase sirtuin-7;Sirt7;ortholog	NAD-DEPENDENT PROTEIN DEACETYLASE SIRTUIN-7 (PTHR11085:SF33)	chromatin/chromatin-binding protein(PC00077);deacetylase(PC00087)	Mus musculus	Chromosome 11	Q8BKJ9	Sirt7 Sir2l7	SIR7_MOUSE	NAD-dependent protein deacetylase sirtuin-7 (EC 3.5.1.-) (Regulatory protein SIR2 homolog 7) (SIR2-like protein 7)	Mus musculus (Mouse)	chromatin binding [GO:0003682]; metal ion binding [GO:0046872]; NAD+ binding [GO:0070403]; NAD-dependent histone deacetylase activity (H3-K18 specific) [GO:0097372]	Sirtuin family, Class IV subfamily	10090.ENSMUSP00000079093;	Q8BKJ9;	229037;
Ski	MOUSE|MGI=MGI=98310|UniProtKB=Q60698	Ski	Ski oncogene;Ski;ortholog	SKI ONCOGENE (PTHR10005:SF18)		Mus musculus	Unplaced	Q60698	Ski	SKI_MOUSE	Ski oncogene (Proto-oncogene c-Ski)	Mus musculus (Mouse)	chromatin binding [GO:0003682]; histone deacetylase inhibitor activity [GO:0046811]; protein domain specific binding [GO:0019904]; protein kinase binding [GO:0019901]; repressing transcription factor binding [GO:0070491]; SMAD binding [GO:0046332]; transcription corepressor activity [GO:0003714]; ubiquitin protein ligase binding [GO:0031625]; zinc ion binding [GO:0008270]	SKI family	10090.ENSMUSP00000030917;
Smarca1	MOUSE|MGI=MGI=1935127|UniProtKB=Q6PGB8	Smarca1	Probable global transcription activator SNF2L1;Smarca1;ortholog	GLOBAL TRANSCRIPTION ACTIVATOR SNF2L1-RELATED (PTHR10799:SF902)	DNA helicase(PC00011)	Mus musculus	Chromosome X	Q6PGB8	Smarca1 Snf2l	SMCA1_MOUSE	Probable global transcription activator SNF2L1 (EC 3.6.4.-) (ATP-dependent helicase SMARCA1) (DNA-dependent ATPase SNF2L) (Nucleosome-remodeling factor subunit SNF2L) (SWI/SNF-related matrix-associated actin-dependent regulator of chromatin subfamily A member 1)	Mus musculus (Mouse)	annealing helicase activity [GO:0036310]; ATPase activity [GO:0016887]; ATP binding [GO:0005524]; DNA binding [GO:0003677]; helicase activity [GO:0004386]; nucleosome binding [GO:0031491]; transcription factor binding [GO:0008134]	SNF2/RAD54 helicase family, ISWI subfamily	10090.ENSMUSP00000076769;		220299;
Smarca2	MOUSE|MGI=MGI=99603|UniProtKB=Q6DIC0	Smarca2	Probable global transcription activator SNF2L2;Smarca2;ortholog	GLOBAL TRANSCRIPTION ACTIVATOR SNF2L2-RELATED (PTHR10799:SF870)	DNA helicase(PC00011)	Mus musculus	Unplaced	Q6DIC0	Smarca2 Baf190b Brm Snf2a Snf2l2	SMCA2_MOUSE	Probable global transcription activator SNF2L2 (EC 3.6.4.-) (ATP-dependent helicase SMARCA2) (BRG1-associated factor 190B) (BAF190B) (Protein brahma homolog) (SNF2-alpha) (SWI/SNF-related matrix-associated actin-dependent regulator of chromatin subfamily A member 2)	Mus musculus (Mouse)	ATPase activity [GO:0016887]; ATP binding [GO:0005524]; helicase activity [GO:0004386]; histone binding [GO:0042393]; RNA polymerase II transcription coactivator activity [GO:0001105]; transcription regulatory region DNA binding [GO:0044212]	SNF2/RAD54 helicase family	10090.ENSMUSP00000025862;	Q6DIC0;	211982;
Smarca4	MOUSE|MGI=MGI=88192|UniProtKB=Q3TKT4	Smarca4	Transcription activator BRG1;Smarca4;ortholog	TRANSCRIPTION ACTIVATOR BRG1 (PTHR10799:SF899)	DNA helicase(PC00011)	Mus musculus	Chromosome 9	Q3TKT4	Smarca4 Baf190a Brg1 Snf2b Snf2l4	SMCA4_MOUSE	Transcription activator BRG1 (EC 3.6.4.-) (ATP-dependent helicase SMARCA4) (BRG1-associated factor 190A) (BAF190A) (Protein brahma homolog 1) (SNF2-beta) (SWI/SNF-related matrix-associated actin-dependent regulator of chromatin subfamily A member 4)	Mus musculus (Mouse)	androgen receptor binding [GO:0050681]; ATPase activity [GO:0016887]; ATP binding [GO:0005524]; chromatin binding [GO:0003682]; DNA-dependent ATPase activity [GO:0008094]; DNA polymerase binding [GO:0070182]; helicase activity [GO:0004386]; lysine-acetylated histone binding [GO:0070577]; p53 binding [GO:0002039]; protein N-terminus binding [GO:0047485]; RNA polymerase I CORE element sequence-spec…	SNF2/RAD54 helicase family	10090.ENSMUSP00000096547;	Q3TKT4;	203336;	R-MMU-1266695;R-MMU-201722;R-MMU-3214858;R-MMU-3247509;
Smarca5	MOUSE|MGI=MGI=1935129|UniProtKB=Q91ZW3	Smarca5	SWI/SNF-related matrix-associated actin-dependent regulator of chromatin subfamily A member 5;Smarca5;ortholog	SWI/SNF-RELATED MATRIX-ASSOCIATED ACTIN-DEPENDENT REGULATOR OF CHROMATIN SUBFAMILY A MEMBER 5 (PTHR10799:SF812)	DNA helicase(PC00011)	Mus musculus	Chromosome 8	Q91ZW3	Smarca5 Snf2h	SMCA5_MOUSE	SWI/SNF-related matrix-associated actin-dependent regulator of chromatin subfamily A member 5 (EC 3.6.4.-) (Sucrose nonfermenting protein 2 homolog) (mSnf2h)	Mus musculus (Mouse)	ATPase activity [GO:0016887]; ATP binding [GO:0005524]; DNA binding [GO:0003677]; helicase activity [GO:0004386]; histone binding [GO:0042393]; nucleosome binding [GO:0031491]	SNF2/RAD54 helicase family, ISWI subfamily	10090.ENSMUSP00000044361;	Q91ZW3;	220300;	R-MMU-427413;R-MMU-5250924;R-MMU-573389;R-MMU-606279;
Smarcad1	MOUSE|MGI=MGI=95453|UniProtKB=Q04692	Smarcad1	SWI/SNF-related matrix-associated actin-dependent regulator of chromatin subfamily A containing DEAD/H box 1;Smarcad1;ortholog	SWI/SNF-RELATED MATRIX-ASSOCIATED ACTIN-DEPENDENT REGULATOR OF CHROMATIN SUBFAMILY A CONTAINING DEAD/H BOX 1 (PTHR10799:SF801)	DNA helicase(PC00011)	Mus musculus	Chromosome 6	Q04692	Smarcad1 Etl1 Kiaa1122	SMRCD_MOUSE	SWI/SNF-related matrix-associated actin-dependent regulator of chromatin subfamily A containing DEAD/H box 1 (EC 3.6.4.12) (ATP-dependent helicase SMARCAD1) (Enhancer trap locus homolog 1) (Etl-1)	Mus musculus (Mouse)	ATP binding [GO:0005524]; DNA binding [GO:0003677]; helicase activity [GO:0004386]	SNF2/RAD54 helicase family	10090.ENSMUSP00000031984;		199524;
Smarcal1	MOUSE|MGI=MGI=1859183|UniProtKB=Q8BJL0	Smarcal1	SWI/SNF-related matrix-associated actin-dependent regulator of chromatin subfamily A-like protein 1;Smarcal1;ortholog	SWI/SNF-RELATED MATRIX-ASSOCIATED ACTIN-DEPENDENT REGULATOR OF CHROMATIN SUBFAMILY A-LIKE PROTEIN 1 (PTHR10799:SF793)	DNA helicase(PC00011)	Mus musculus	Chromosome 1	Q8BJL0	Smarcal1 Harp	SMAL1_MOUSE	SWI/SNF-related matrix-associated actin-dependent regulator of chromatin subfamily A-like protein 1 (EC 3.6.4.-) (HepA-related protein) (mharp) (Sucrose nonfermenting protein 2-like 1)	Mus musculus (Mouse)	annealing helicase activity [GO:0036310]; ATP binding [GO:0005524]; DNA-dependent ATPase activity [GO:0008094]; helicase activity [GO:0004386]	SNF2/RAD54 helicase family, SMARCAL1 subfamily	10090.ENSMUSP00000047589;
Smarcb1	MOUSE|MGI=MGI=1328366|UniProtKB=Q9Z0H3	Smarcb1	SWI/SNF-related matrix-associated actin-dependent regulator of chromatin subfamily B member 1;Smarcb1;ortholog	SWI/SNF-RELATED MATRIX-ASSOCIATED ACTIN-DEPENDENT REGULATOR OF CHROMATIN SUBFAMILY B MEMBER 1 (PTHR10019:SF10)	DNA binding protein(PC00009)	Mus musculus	Chromosome 10	Q9Z0H3	Smarcb1 Baf47 Ini1 Snf5l1	SNF5_MOUSE	SWI/SNF-related matrix-associated actin-dependent regulator of chromatin subfamily B member 1 (BRG1-associated factor 47) (BAF47) (Integrase interactor 1 protein) (SNF5 homolog) (mSNF5)	Mus musculus (Mouse)	DNA binding [GO:0003677]; p53 binding [GO:0002039]; RNA polymerase I CORE element sequence-specific DNA binding [GO:0001164]; Tat protein binding [GO:0030957]; transcription coactivator activity [GO:0003713]	SNF5 family	10090.ENSMUSP00000000925;	Q9Z0H3;	203337;	R-MMU-3214858;
Smarcc1	MOUSE|MGI=MGI=1203524|UniProtKB=P97496	Smarcc1	SWI/SNF complex subunit SMARCC1;Smarcc1;ortholog	SWI/SNF COMPLEX SUBUNIT SMARCC1 (PTHR12802:SF72)	chromatin/chromatin-binding protein(PC00077);transcription cofactor(PC00217)	Mus musculus	Chromosome 9	P97496	Smarcc1 Baf155 Srg3	SMRC1_MOUSE	SWI/SNF complex subunit SMARCC1 (BRG1-associated factor 155) (SWI/SNF complex 155 kDa subunit) (SWI/SNF-related matrix-associated actin-dependent regulator of chromatin subfamily C member 1) (SWI3-related protein) (BAF155)	Mus musculus (Mouse)	chromatin binding [GO:0003682]; nucleosomal DNA binding [GO:0031492]; protein N-terminus binding [GO:0047485]; RNA polymerase II core promoter proximal region sequence-specific DNA binding [GO:0000978]; RNA polymerase II distal enhancer sequence-specific DNA binding [GO:0000980]	SMARCC family	10090.ENSMUSP00000086094;	P97496;	203338;	R-MMU-3214858;
Smarcd1	MOUSE|MGI=MGI=1933623|UniProtKB=Q61466	Smarcd1	SWI/SNF-related matrix-associated actin-dependent regulator of chromatin subfamily D member 1;Smarcd1;ortholog	SWI/SNF-RELATED MATRIX-ASSOCIATED ACTIN-DEPENDENT REGULATOR OF CHROMATIN SUBFAMILY D MEMBER 1 (PTHR13844:SF32)	chromatin/chromatin-binding protein(PC00077)	Mus musculus	Chromosome 15	Q61466	Smarcd1 Baf60a D15Kz1	SMRD1_MOUSE	SWI/SNF-related matrix-associated actin-dependent regulator of chromatin subfamily D member 1 (60 kDa BRG-1/Brm-associated factor subunit A) (BRG1-associated factor 60A) (BAF60A) (Protein D15KZ1) (SWI/SNF complex 60 kDa subunit)	Mus musculus (Mouse)	chromatin binding [GO:0003682]; protein complex scaffold [GO:0032947]; receptor binding [GO:0005102]	SMARCD family	10090.ENSMUSP00000023759;	Q61466;	219977;	R-MMU-3214858;
Smarce1	MOUSE|MGI=MGI=1927347|UniProtKB=O54941	Smarce1	SWI/SNF-related matrix-associated actin-dependent regulator of chromatin subfamily E member 1;Smarce1;ortholog	SWI/SNF-RELATED MATRIX-ASSOCIATED ACTIN-DEPENDENT REGULATOR OF CHROMATIN SUBFAMILY E MEMBER 1 (PTHR13711:SF262)	HMG box transcription factor(PC00024);chromatin/chromatin-binding protein(PC00077);signaling molecule(PC00207)	Mus musculus	Chromosome 11	O54941	Smarce1 Baf57	SMCE1_MOUSE	SWI/SNF-related matrix-associated actin-dependent regulator of chromatin subfamily E member 1 (BRG1-associated factor 57) (BAF57)	Mus musculus (Mouse)	ligand-dependent nuclear receptor binding [GO:0016922]; N-acetyltransferase activity [GO:0008080]; nucleosomal DNA binding [GO:0031492]; protein N-terminus binding [GO:0047485]; RNA binding [GO:0003723]; RNA polymerase II core promoter proximal region sequence-specific DNA binding [GO:0000978]; RNA polymerase II distal enhancer sequence-specific DNA binding [GO:0000980]		10090.ENSMUSP00000099422;	O54941;	208275;	R-MMU-3214858;
Smyd2	MOUSE|MGI=MGI=1915889|UniProtKB=Q8R5A0	Smyd2	N-lysine methyltransferase SMYD2;Smyd2;ortholog	N-LYSINE METHYLTRANSFERASE SMYD2 (PTHR12197:SF193)	transcription cofactor(PC00217)	Mus musculus	Chromosome 1	Q8R5A0	Smyd2	SMYD2_MOUSE	N-lysine methyltransferase SMYD2 (EC 2.1.1.-) (Histone methyltransferase SMYD2) (EC 2.1.1.43) (SET and MYND domain-containing protein 2)	Mus musculus (Mouse)	histone methyltransferase activity (H3-K36 specific) [GO:0046975]; metal ion binding [GO:0046872]; p53 binding [GO:0002039]; protein-lysine N-methyltransferase activity [GO:0016279]; RNA polymerase II core binding [GO:0000993]	Class V-like SAM-binding methyltransferase superfamily	10090.ENSMUSP00000027897;		230559;	R-MMU-3214841;R-MMU-6804760;
Spen	MOUSE|MGI=MGI=1891706|UniProtKB=Q62504	Spen	Msx2-interacting protein;Spen;ortholog	MSX2-INTERACTING PROTEIN (PTHR23189:SF64)	RNA binding protein(PC00031)	Mus musculus	Unplaced	Q62504	Spen Kiaa0929 Mint Sharp	MINT_MOUSE	Msx2-interacting protein (SMART/HDAC1-associated repressor protein) (SPEN homolog)	Mus musculus (Mouse)	RNA binding [GO:0003723]; RNA polymerase II transcription factor binding [GO:0001085]; single-stranded DNA binding [GO:0003697]; transcriptional repressor activity, RNA polymerase II transcription factor binding [GO:0001191]; transcription corepressor activity [GO:0003714]; transcription factor activity, sequence-specific DNA binding [GO:0003700]	RRM Spen family	10090.ENSMUSP00000101412;	Q62504;	207942;
Stk4	MOUSE|MGI=MGI=1929004|UniProtKB=Q9JI11	Stk4	Serine/threonine-protein kinase 4;Stk4;ortholog	SERINE/THREONINE-PROTEIN KINASE 4 (PTHR24361:SF538)		Mus musculus	Chromosome X	Q61036	Pak3 Pak-3 Pakb Stk4	PAK3_MOUSE	Serine/threonine-protein kinase PAK 3 (EC 2.7.11.1) (Beta-PAK) (CDC42/RAC effector kinase PAK-B) (p21-activated kinase 3) (PAK-3)	Mus musculus (Mouse)	ATP binding [GO:0005524]; MAP kinase kinase activity [GO:0004708]; metal ion binding [GO:0046872]; protein kinase activity [GO:0004672]; protein serine/threonine kinase activity [GO:0004674]; Rac GTPase binding [GO:0048365]; Rho GTPase binding [GO:0017048]; SH3 domain binding [GO:0017124]	Protein kinase superfamily, STE Ser/Thr protein kinase family, STE20 subfamily	10090.ENSMUSP00000033640;	Q61036;	202021;	R-MMU-202433;R-MMU-389359;R-MMU-3928664;R-MMU-399954;R-MMU-5218920;R-MMU-5621575;R-MMU-5627123;R-MMU-5687128;
Sumo1	MOUSE|MGI=MGI=1197010|UniProtKB=P63166	Sumo1	Small ubiquitin-related modifier 1;Sumo1;ortholog	SMALL UBIQUITIN-RELATED MODIFIER 1 (PTHR10562:SF35)		Mus musculus	Chromosome 1	P63166	Sumo1 Smt3c Smt3h3 Ubl1	SUMO1_MOUSE	Small ubiquitin-related modifier 1 (SUMO-1) (SMT3 homolog 3) (Ubiquitin-homology domain protein PIC1) (Ubiquitin-like protein SMT3C) (Smt3C)	Mus musculus (Mouse)	enzyme binding [GO:0019899]; glucocorticoid receptor binding [GO:0035259]; ion channel binding [GO:0044325]; potassium channel regulator activity [GO:0015459]; protein binding, bridging [GO:0030674]; protein C-terminus binding [GO:0008022]; protein tag [GO:0031386]; RNA binding [GO:0003723]; small protein activating enzyme binding [GO:0044388]; transcription corepressor binding [GO:0001222]; tran…	Ubiquitin family, SUMO subfamily	10090.ENSMUSP00000088935;	P63166;	204420;	R-MMU-3065676;R-MMU-3065678;R-MMU-3065679;R-MMU-3108214;R-MMU-3232118;R-MMU-4551638;R-MMU-4570464;R-MMU-4615885;R-MMU-5693565;R-MMU-5693571;R-MMU-5693607;R-MMU-5696395;R-MMU-69473;R-MMU-877312;R-MMU-8866904;
Sumo2	MOUSE|MGI=MGI=2158813|UniProtKB=P61957	Sumo2	Small ubiquitin-related modifier 2;Sumo2;ortholog	SMALL UBIQUITIN-RELATED MODIFIER 2 (PTHR10562:SF33)		Mus musculus	Chromosome 11	P61957	Sumo2 Smt3b Smt3h2	SUMO2_MOUSE	Small ubiquitin-related modifier 2 (SUMO-2) (SMT3 homolog 2) (Ubiquitin-like protein SMT3B) (Smt3B)	Mus musculus (Mouse)	protein tag [GO:0031386]; RNA binding [GO:0003723]; SUMO transferase activity [GO:0019789]; transcription corepressor binding [GO:0001222]; ubiquitin protein ligase binding [GO:0031625]	Ubiquitin family, SUMO subfamily	10090.ENSMUSP00000115044;		228466;	R-MMU-3065679;R-MMU-3108214;R-MMU-3232118;R-MMU-4551638;R-MMU-4570464;R-MMU-4615885;R-MMU-5693607;R-MMU-5696395;
Sumo3	MOUSE|MGI=MGI=1336201|UniProtKB=Q9Z172	Sumo3	Small ubiquitin-related modifier 3;Sumo3;ortholog	SMALL UBIQUITIN-RELATED MODIFIER 3-RELATED (PTHR10562:SF40)		Mus musculus	Chromosome 10	Q9Z172	Sumo3 Smt3a Smt3h1	SUMO3_MOUSE	Small ubiquitin-related modifier 3 (SUMO-3) (SMT3 homolog 1) (Ubiquitin-like protein SMT3A) (Smt3A)	Mus musculus (Mouse)	enzyme binding [GO:0019899]; protein tag [GO:0031386]; SUMO transferase activity [GO:0019789]	Ubiquitin family, SUMO subfamily	10090.ENSMUSP00000020501;	Q9Z172;	203358;	R-MMU-3065679;R-MMU-3108214;R-MMU-3232118;R-MMU-4551638;R-MMU-4615885;R-MMU-5696395;
Suv39h1	MOUSE|MGI=MGI=1099440|UniProtKB=O54864	Suv39h1	Histone-lysine N-methyltransferase SUV39H1;Suv39h1;ortholog	HISTONE-LYSINE N-METHYLTRANSFERASE SUV39H1 (PTHR22884:SF415)	DNA binding protein(PC00009);methyltransferase(PC00155)	Mus musculus	Chromosome X	O54864	Suv39h1 Suv39h	SUV91_MOUSE	Histone-lysine N-methyltransferase SUV39H1 (EC 2.1.1.43) (Histone H3-K9 methyltransferase 1) (H3-K9-HMTase 1) (Position-effect variegation 3-9 homolog) (Suppressor of variegation 3-9 homolog 1) (Su(var)3-9 homolog 1)	Mus musculus (Mouse)	histone-lysine N-methyltransferase activity [GO:0018024]; histone methyltransferase activity [GO:0042054]; histone methyltransferase activity (H3-K9 specific) [GO:0046974]; methyltransferase activity [GO:0008168]; protein methyltransferase activity [GO:0008276]; protein N-terminus binding [GO:0047485]; RNA polymerase II regulatory region sequence-specific DNA binding [GO:0000977]; S-adenosylmethi…	Class V-like SAM-binding methyltransferase superfamily, Histone-lysine methyltransferase family, Suvar3-9 subfamily	10090.ENSMUSP00000111301;	O54864;	203586;	R-MMU-3214841;R-MMU-427359;
Suv39h2	MOUSE|MGI=MGI=1890396|UniProtKB=Q9EQQ0	Suv39h2	Histone-lysine N-methyltransferase SUV39H2;Suv39h2;ortholog	HISTONE-LYSINE N-METHYLTRANSFERASE SUV39H2 (PTHR22884:SF432)	DNA binding protein(PC00009);methyltransferase(PC00155)	Mus musculus	Unplaced	Q9EQQ0	Suv39h2	SUV92_MOUSE	Histone-lysine N-methyltransferase SUV39H2 (EC 2.1.1.43) (Histone H3-K9 methyltransferase 2) (H3-K9-HMTase 2) (Suppressor of variegation 3-9 homolog 2) (Su(var)3-9 homolog 2)	Mus musculus (Mouse)	chromatin binding [GO:0003682]; histone-lysine N-methyltransferase activity [GO:0018024]; histone methyltransferase activity (H3-K9 specific) [GO:0046974]; methyltransferase activity [GO:0008168]; protein methyltransferase activity [GO:0008276]; RNA polymerase II regulatory region sequence-specific DNA binding [GO:0000977]; S-adenosyl-L-methionine binding [GO:1904047]; transcription regulatory re…	Class V-like SAM-binding methyltransferase superfamily, Histone-lysine methyltransferase family, Suvar3-9 subfamily	10090.ENSMUSP00000027956;	Q9EQQ0;	211103;
Suv420h1	MOUSE|MGI=MGI=2444557|UniProtKB=Q3U8K7	Suv420h1	Histone-lysine N-methyltransferase SUV420H1;Suv420h1;ortholog	HISTONE-LYSINE N-METHYLTRANSFERASE SUV420H1 (PTHR12977:SF14)		Mus musculus	Chromosome 19	Q3U8K7	Kmt5b Suv420h1	KMT5B_MOUSE	Histone-lysine N-methyltransferase KMT5B (EC 2.1.1.43) (Lysine-specific methyltransferase 5B) (Suppressor of variegation 4-20 homolog 1) (Su(var)4-20 homolog 1) (Suv4-20h1)	Mus musculus (Mouse)	histone-lysine N-methyltransferase activity [GO:0018024]; histone methyltransferase activity (H4-K20 specific) [GO:0042799]	Class V-like SAM-binding methyltransferase superfamily, Histone-lysine methyltransferase family, Suvar4-20 subfamily	10090.ENSMUSP00000109605;		230441;	R-MMU-3214841;
Suv420h2	MOUSE|MGI=MGI=2385262|UniProtKB=Q6Q783	Suv420h2	Histone-lysine N-methyltransferase SUV420H2;Suv420h2;ortholog	HISTONE-LYSINE N-METHYLTRANSFERASE SUV420H2 (PTHR12977:SF13)		Mus musculus	Chromosome 7	Q6Q783	Kmt5c Suv420h2	KMT5C_MOUSE	Histone-lysine N-methyltransferase KMT5C (EC 2.1.1.43) (Lysine-specific methyltransferase 5C) (Suppressor of variegation 4-20 homolog 2) (Su(var)4-20 homolog 2) (Suv4-20h2)	Mus musculus (Mouse)	histone methyltransferase activity (H4-K20 specific) [GO:0042799]	Class V-like SAM-binding methyltransferase superfamily, Histone-lysine methyltransferase family, Suvar4-20 subfamily	10090.ENSMUSP00000096452;		231299;	R-MMU-3214841;
Taf1	MOUSE|MGI=MGI=1336878|UniProtKB=Q80UV9	Taf1	Transcription initiation factor TFIID subunit 1;Taf1;ortholog	TRANSCRIPTION INITIATION FACTOR TFIID SUBUNIT 1-RELATED (PTHR13900:SF2)	acetyltransferase(PC00038);acyltransferase(PC00042);nuclease(PC00170);protein kinase(PC00193);transcription factor(PC00218)	Mus musculus	Chromosome X	Q80UV9	Taf1 Ccg1	TAF1_MOUSE	Transcription initiation factor TFIID subunit 1 (EC 2.3.1.48) (EC 2.7.11.1) (Cell cycle gene 1 protein) (TBP-associated factor 250 kDa) (p250) (Transcription initiation factor TFIID 250 kDa subunit) (TAF(II)250) (TAFII-250) (TAFII250)	Mus musculus (Mouse)	ATP binding [GO:0005524]; DNA binding [GO:0003677]; histone acetyltransferase activity [GO:0004402]; kinase activity [GO:0016301]; lysine-acetylated histone binding [GO:0070577]; p53 binding [GO:0002039]; protein heterodimerization activity [GO:0046982]; protein serine/threonine kinase activity [GO:0004674]; RNA polymerase II core promoter sequence-specific DNA binding [GO:0000979]; RNA polymeras…	TAF1 family	10090.ENSMUSP00000098895;		234808;	R-MMU-674695;R-MMU-6804756;R-MMU-73776;R-MMU-73779;R-MMU-75953;R-MMU-76042;
Tfpt	MOUSE|MGI=MGI=1916964|UniProtKB=Q3U1J1	Tfpt	TCF3 fusion partner homolog;Tfpt;ortholog	TCF3 FUSION PARTNER (PTHR35084:SF2)		Mus musculus	Chromosome 7	Q3U1J1	Tfpt Amida	TFPT_MOUSE	TCF3 fusion partner homolog (Protein FB1) (Protein amida)	Mus musculus (Mouse)	DNA binding [GO:0003677]; protein kinase binding [GO:0019901]		10090.ENSMUSP00000123636;	Q3U1J1;	213632;	R-MMU-5689603;R-MMU-5696394;
Tgif1	MOUSE|MGI=MGI=1194497|UniProtKB=P70284	Tgif1	Homeobox protein TGIF1;Tgif1;ortholog	HOMEOBOX PROTEIN TGIF1 (PTHR11850:SF134)	DNA-directed RNA polymerase(PC00019)	Mus musculus	Chromosome 17	P70284	Tgif1 Tgif	TGIF1_MOUSE	Homeobox protein TGIF1 (5'-TG-3'-interacting factor 1)	Mus musculus (Mouse)	chromatin binding [GO:0003682]; JUN kinase binding [GO:0008432]; RNA polymerase II core promoter proximal region sequence-specific DNA binding [GO:0000978]; transcriptional repressor activity, RNA polymerase II core promoter proximal region sequence-specific binding [GO:0001078]	TALE/TGIF homeobox family	10090.ENSMUSP00000130930;		204166;	R-MMU-2173795;
Trim33	MOUSE|MGI=MGI=2137357|UniProtKB=Q99PP7	Trim33	E3 ubiquitin-protein ligase TRIM33;Trim33;ortholog	E3 UBIQUITIN-PROTEIN LIGASE TRIM33 (PTHR24103:SF452)	ubiquitin-protein ligase(PC00234)	Mus musculus	Unplaced	Q99PP7	Trim33 Kiaa1113	TRI33_MOUSE	E3 ubiquitin-protein ligase TRIM33 (EC 2.3.2.27) (Ectodermin homolog) (RING-type E3 ubiquitin transferase TRIM33) (Transcription intermediary factor 1-gamma) (TIF1-gamma) (Tripartite motif-containing protein 33)	Mus musculus (Mouse)	co-SMAD binding [GO:0070410]; DNA binding [GO:0003677]; R-SMAD binding [GO:0070412]; transferase activity [GO:0016740]; zinc ion binding [GO:0008270]	TRIM/RBCC family	10090.ENSMUSP00000029444;	Q99PP7;	220448;
Trrap	MOUSE|MGI=MGI=2153272|UniProtKB=Q80YV3	Trrap	Transformation/transcription domain-associated protein;Trrap;ortholog	TRANSFORMATION/TRANSCRIPTION DOMAIN-ASSOCIATED PROTEIN (PTHR11139:SF90)	non-receptor serine/threonine protein kinase(PC00167);nucleic acid binding(PC00171);nucleotide kinase(PC00172)	Mus musculus	Unplaced	Q80YV3	Trrap	TRRAP_MOUSE	Transformation/transcription domain-associated protein (Tra1 homolog)	Mus musculus (Mouse)	kinase activity [GO:0016301]; transcription coactivator activity [GO:0003713]; transcription cofactor activity [GO:0003712]	PI3/PI4-kinase family, TRA1 subfamily	10090.ENSMUSP00000098035;	Q80YV3;
Ube2e1	MOUSE|MGI=MGI=107411|UniProtKB=P52482	Ube2e1	Ubiquitin-conjugating enzyme E2 E1;Ube2e1;ortholog	UBIQUITIN-CONJUGATING ENZYME E2 E1 (PTHR24068:SF83)	ligase(PC00142)	Mus musculus	Chromosome 14	P52482	Ube2e1 Ubce5 Ubcm3	UB2E1_MOUSE	Ubiquitin-conjugating enzyme E2 E1 (EC 2.3.2.23) ((E3-independent) E2 ubiquitin-conjugating enzyme E1) (EC 2.3.2.24) (E2 ubiquitin-conjugating enzyme E1) (UbcM3) (Ubiquitin carrier protein E1) (Ubiquitin-protein ligase E1)	Mus musculus (Mouse)	ATP binding [GO:0005524]; ISG15 transferase activity [GO:0042296]; ubiquitin conjugating enzyme activity [GO:0061631]; ubiquitin-protein transferase activity [GO:0004842]	Ubiquitin-conjugating enzyme family	10090.ENSMUSP00000022296;	P52482;	204406;	R-MMU-1169408;R-MMU-141430;R-MMU-174048;R-MMU-174084;R-MMU-174154;R-MMU-174178;R-MMU-174184;R-MMU-176407;R-MMU-176408;R-MMU-176409;R-MMU-176412;R-MMU-179409;R-MMU-2467813;R-MMU-2559582;R-MMU-8866652;R-MMU-8866654;
Ube3a	MOUSE|MGI=MGI=105098|UniProtKB=O08759	Ube3a	Ubiquitin-protein ligase E3A;Ube3a;ortholog	UBIQUITIN-PROTEIN LIGASE E3A (PTHR11254:SF392)	ubiquitin-protein ligase(PC00234)	Mus musculus	Chromosome 7	O08759	Ube3a	UBE3A_MOUSE	Ubiquitin-protein ligase E3A (EC 2.3.2.26) (HECT-type ubiquitin transferase E3A) (Oncogenic protein-associated protein E6-AP)	Mus musculus (Mouse)	metal ion binding [GO:0046872]; transcription coactivator activity [GO:0003713]; ubiquitin protein ligase activity [GO:0061630]; ubiquitin-protein transferase activity [GO:0004842]		10090.ENSMUSP00000103161;	O08759;
Vps72	MOUSE|MGI=MGI=1202305|UniProtKB=Q62481	Vps72	Vacuolar protein sorting-associated protein 72 homolog;Vps72;ortholog	VACUOLAR PROTEIN SORTING-ASSOCIATED PROTEIN 72 HOMOLOG (PTHR13275:SF5)	DNA-directed RNA polymerase(PC00019)	Mus musculus	Chromosome 3	Q62481	Vps72 Tcfl1 Yl1	VPS72_MOUSE	Vacuolar protein sorting-associated protein 72 homolog (Protein YL-1) (Transcription factor-like 1)	Mus musculus (Mouse)	DNA binding [GO:0003677]	VPS72/YL1 family	10090.ENSMUSP00000009102;	Q62481;	204018;

## Sheet: shRNAs
Genes / shRNAs	Entry	Gene names	Protein names	Organism	cloneid	targetSeq	oligoSeq	vectorId	cloneName	region	nmId	targetTaxonId	NCBI_geneId	symbol	geneDesc	refseqSameGene	refseqAltGeneSameSpecies	refseqAltSpecies
Actl6b	Q99MR0	Actl6b Actl6 Arpna Baf53b	Actin-like protein 6B (53 kDa BRG1-associated factor B) (Actin-related protein Baf53b) (ArpN-alpha) (ArpNa) (BRG1-associated factor 53B) (BAF53B)	Mus musculus (Mouse)
shRNA 1					TRCN0000090283	GCAGTACAACATTCCTGCCTT	CCGGGCAGTACAACATTCCTGCCTTCTCGAGAAGGCAGGAATGTTGTACTGCTTTTTG	pLKO.1	NM_031404.3-497s1c1	CDS	NM_031404	10090	83766	Actl6b	actin-like 6B	NM_031404.4	noAltMouse	NM_016188.4 (LOC:51412)
shRNA 2					TRCN0000090285	GATCATACCTACAGCAAACAT	CCGGGATCATACCTACAGCAAACATCTCGAGATGTTTGCTGTAGGTATGATCTTTTTG	pLKO.1	NM_031404.3-381s1c1	CDS	NM_031404	10090	83766	Actl6b	actin-like 6B	NM_031404.4	noAltMouse	noHumanHit
shRNA 3					TRCN0000090286	CTGGCATAACTACATGTGTAA	CCGGCTGGCATAACTACATGTGTAACTCGAGTTACACATGTAGTTATGCCAGTTTTTG	pLKO.1	NM_031404.3-818s1c1	CDS	NM_031404	10090	83766	Actl6b	actin-like 6B	NM_031404.4	noAltMouse	NM_016188.4 (LOC:51412)
Actr5	Q80US4	Actr5	Actin-related protein 5	Mus musculus (Mouse)
shRNA 1					TRCN0000089554	CCCGATTACTACGAGAACAAT	CCGGCCCGATTACTACGAGAACAATCTCGAGATTGTTCTCGTAGTAATCGGGTTTTTG	pLKO.1	NM_175419.3-1006s1c1	CDS	NM_175419	10090	109275	Actr5	ARP5 actin-related protein 5 homolog (yeast)	NM_175419.4	noAltMouse	noHumanHit
shRNA 2					TRCN0000089555	CCTCATCATTTCATCCGGCTA	CCGGCCTCATCATTTCATCCGGCTACTCGAGTAGCCGGATGAAATGATGAGGTTTTTG	pLKO.1	NM_175419.3-759s1c1	CDS	NM_175419	10090	109275	Actr5	ARP5 actin-related protein 5 homolog (yeast)	NM_175419.4	noAltMouse	noHumanHit
shRNA 3					TRCN0000089556	CGCATCAATCTTGGAGGAAGT	CCGGCGCATCAATCTTGGAGGAAGTCTCGAGACTTCCTCCAAGATTGATGCGTTTTTG	pLKO.1	NM_175419.3-838s1c1	CDS	NM_175419	10090	109275	Actr5	ARP5 actin-related protein 5 homolog (yeast)	NM_175419.4	noAltMouse	noHumanHit
shRNA 4					TRCN0000089557	CATCAGTGATTTCGAGCCTTT	CCGGCATCAGTGATTTCGAGCCTTTCTCGAGAAAGGCTCGAAATCACTGATGTTTTTG	pLKO.1	NM_175419.3-1434s1c1	CDS	NM_175419	10090	109275	Actr5	ARP5 actin-related protein 5 homolog (yeast)	NM_175419.4	noAltMouse	noHumanHit
Actr6	Q9D864	Actr6	Actin-related protein 6 (mArp6)	Mus musculus (Mouse)
shRNA 1					TRCN0000089955	GCCTGACTTCAGCACAATTAA	CCGGGCCTGACTTCAGCACAATTAACTCGAGTTAATTGTGCTGAAGTCAGGCTTTTTG	pLKO.1	NM_025914.1-769s1c1	CDS	NM_025914	10090	67019	Actr6	ARP6 actin-related protein 6 homolog (yeast)	NM_025914.2	noAltMouse	noHumanHit
shRNA 2					TRCN0000089956	CCAAGCAGTATTAAGAGTAAA	CCGGCCAAGCAGTATTAAGAGTAAACTCGAGTTTACTCTTAATACTGCTTGGTTTTTG	pLKO.1	NM_025914.1-412s1c1	CDS	NM_025914	10090	67019	Actr6	ARP6 actin-related protein 6 homolog (yeast)	NM_025914.2	noAltMouse	noHumanHit
shRNA 3					TRCN0000089957	GCCATTGTCTATTCAATCCAA	CCGGGCCATTGTCTATTCAATCCAACTCGAGTTGGATTGAATAGACAATGGCTTTTTG	pLKO.1	NM_025914.1-944s1c1	CDS	NM_025914	10090	67019	Actr6	ARP6 actin-related protein 6 homolog (yeast)	NM_025914.2	noAltMouse	noHumanHit
Appl1	Q8K3H0	Appl1 Dip13a Kiaa1428	DCC-interacting protein 13-alpha (Dip13-alpha) (Adapter protein containing PH domain, PTB domain and leucine zipper motif 1)	Mus musculus (Mouse)
shRNA 1					TRCN0000176173	GCAGTACTTTCAACTCAACTT	CCGGGCAGTACTTTCAACTCAACTTCTCGAGAAGTTGAGTTGAAAGTACTGCTTTTTTG	pLKO.1	NM_145221.1-363s1c1	CDS	NM_145221	10090	72993	Appl1	adaptor protein, phosphotyrosine interaction, PH domain and leucine zipper containing 1	NM_145221.2	noAltMouse	noHumanHit
shRNA 2					TRCN0000176101	GAATCAAACAATGAGGGAGAA	CCGGGAATCAAACAATGAGGGAGAACTCGAGTTCTCCCTCATTGTTTGATTCTTTTTTG	pLKO.1	NM_145221.1-1878s1c1	CDS	NM_145221	10090	72993	Appl1	adaptor protein, phosphotyrosine interaction, PH domain and leucine zipper containing 1	NM_145221.2	noAltMouse	noHumanHit
shRNA 3					TRCN0000173166	CGTGTGTAGTTCTGTATGCTA	CCGGCGTGTGTAGTTCTGTATGCTACTCGAGTAGCATACAGAACTACACACGTTTTTTG	pLKO.1	NM_145221.1-1765s1c1	CDS	NM_145221	10090	72993	Appl1	adaptor protein, phosphotyrosine interaction, PH domain and leucine zipper containing 1	NM_145221.2	noAltMouse	noHumanHit
shRNA 4					TRCN0000173135	CGAAGAGAAATGGATGGTGAT	CCGGCGAAGAGAAATGGATGGTGATCTCGAGATCACCATCCATTTCTCTTCGTTTTTTG	pLKO.1	NM_145221.1-771s1c1	CDS	NM_145221	10090	72993	Appl1	adaptor protein, phosphotyrosine interaction, PH domain and leucine zipper containing 1	NM_145221.2	noAltMouse	noHumanHit
shRNA 5					TRCN0000173555	GCAGCAGACAATAGAAGACTT	CCGGGCAGCAGACAATAGAAGACTTCTCGAGAAGTCTTCTATTGTCTGCTGCTTTTTTG	pLKO.1	NM_145221.1-803s1c1	CDS	NM_145221	10090	72993	Appl1	adaptor protein, phosphotyrosine interaction, PH domain and leucine zipper containing 1	NM_145221.2	noAltMouse	noHumanHit
Arid1a	A2BH40	Arid1a Baf250 Baf250a Osa1 Smarcf1	AT-rich interactive domain-containing protein 1A (ARID domain-containing protein 1A) (BRG1-associated factor 250) (BAF250) (BRG1-associated factor 250a) (BAF250A) (Osa homolog 1) (SWI-like protein) (SWI/SNF complex protein p270) (SWI/SNF-related, matrix-associated, actin-dependent regulator of chromatin subfamily F member 1)	Mus musculus (Mouse)
shRNA 1					TRCN0000071393	CCCAGAGATTGGTCTTGGAAA	CCGGCCCAGAGATTGGTCTTGGAAACTCGAGTTTCCAAGACCAATCTCTGGGTTTTTG	pLKO.1	NM_033566.1-5198s1c1	CDS	NM_033566	10090	93760	Arid1a	AT rich interactive domain 1A (SWI-like)	NM_001080819.1	noAltMouse	noHumanHit
shRNA 2					TRCN0000071394	GCATGTCCTATGAGCCAAATA	CCGGGCATGTCCTATGAGCCAAATACTCGAGTATTTGGCTCATAGGACATGCTTTTTG	pLKO.1	NM_033566.1-2519s1c1	CDS	NM_033566	10090	93760	Arid1a	AT rich interactive domain 1A (SWI-like)	NM_001080819.1	noAltMouse	NM_006015.4 (LOC:8289),NM_139135.2 (LOC:8289)
shRNA 3					TRCN0000071395	CGAAATGACATGACCTACAAT	CCGGCGAAATGACATGACCTACAATCTCGAGATTGTAGGTCATGTCATTTCGTTTTTG	pLKO.1	NM_033566.1-3367s1c1	CDS	NM_033566	10090	93760	Arid1a	AT rich interactive domain 1A (SWI-like)	NM_001080819.1	noAltMouse	noHumanHit
shRNA 4					TRCN0000071396	GCCTGATCTGTCTGGTTCAAT	CCGGGCCTGATCTGTCTGGTTCAATCTCGAGATTGAACCAGACAGATCAGGCTTTTTG	pLKO.1	NM_033566.1-771s1c1	CDS	NM_033566	10090	93760	Arid1a	AT rich interactive domain 1A (SWI-like)	NM_001080819.1	noAltMouse	noHumanHit
shRNA 5					TRCN0000071397	CATTGGTTTCACAAGTCATTT	CCGGCATTGGTTTCACAAGTCATTTCTCGAGAAATGACTTGTGAAACCAATGTTTTTG	pLKO.1	NM_033566.1-5663s1c1	CDS	NM_033566	10090	93760	Arid1a	AT rich interactive domain 1A (SWI-like)	NM_001080819.1	noAltMouse	NM_006015.4 (LOC:8289),NM_139135.2 (LOC:8289)
Ash1l	Q99MY8	Ash1l	Histone-lysine N-methyltransferase ASH1L (EC 2.1.1.43) (ASH1-like protein) (Absent small and homeotic disks protein 1 homolog)	Mus musculus (Mouse)
shRNA 1					TRCN0000082298	GCTGCCACATTTGGCTCTAAA	CCGGGCTGCCACATTTGGCTCTAAACTCGAGTTTAGAGCCAAATGTGGCAGCTTTTTG	pLKO.1	NM_138679.1-3171s1c1	CDS	NM_138679	10090	192195	Ash1l	ash1 (absent, small, or homeotic)-like (Drosophila)	NM_138679.5	noAltMouse	NM_018489.2 (LOC:55870)
shRNA 2					TRCN0000082299	CCTCCTACTTTGTTGCCAAAT	CCGGCCTCCTACTTTGTTGCCAAATCTCGAGATTTGGCAACAAAGTAGGAGGTTTTTG	pLKO.1	NM_138679.1-3582s1c1	CDS	NM_138679	10090	192195	Ash1l	ash1 (absent, small, or homeotic)-like (Drosophila)	NM_138679.5	noAltMouse	NM_018489.2 (LOC:55870)
shRNA 3					TRCN0000082300	CCCATTCATGTTGGAAAGTAT	CCGGCCCATTCATGTTGGAAAGTATCTCGAGATACTTTCCAACATGAATGGGTTTTTG	pLKO.1	NM_138679.1-6177s1c1	CDS	NM_138679	10090	192195	Ash1l	ash1 (absent, small, or homeotic)-like (Drosophila)	NM_138679.5	noAltMouse	NM_018489.2 (LOC:55870)
shRNA 4					TRCN0000082301	GCCTCACAGAAAGGAACCATT	CCGGGCCTCACAGAAAGGAACCATTCTCGAGAATGGTTCCTTTCTGTGAGGCTTTTTG	pLKO.1	NM_138679.1-5021s1c1	CDS	NM_138679	10090	192195	Ash1l	ash1 (absent, small, or homeotic)-like (Drosophila)	NM_138679.5	noAltMouse	noHumanHit
shRNA 5					TRCN0000082302	GCTGGTCATTTATTGCTCAAT	CCGGGCTGGTCATTTATTGCTCAATCTCGAGATTGAGCAATAAATGACCAGCTTTTTG	pLKO.1	NM_138679.1-4380s1c1	CDS	NM_138679	10090	192195	Ash1l	ash1 (absent, small, or homeotic)-like (Drosophila)	NM_138679.5	noAltMouse	noHumanHit
Atf2	P16951	Atf2	Cyclic AMP-dependent transcription factor ATF-2 (cAMP-dependent transcription factor ATF-2) (EC 2.3.1.48) (Activating transcription factor 2) (MXBP protein) (cAMP response element-binding protein CRE-BP1)	Mus musculus (Mouse)
shRNA 1					TRCN0000082078	GCGAGCTAACTTGTACTTATT	CCGGGCGAGCTAACTTGTACTTATTCTCGAGAATAAGTACAAGTTAGCTCGCTTTTTG	pLKO.1	NM_009715.1-2771s1c1	3UTR	NM_009715	10090	11909	Atf2	activating transcription factor 2	NM_001025093.1,NM_009715.2	noAltMouse	noHumanHit
shRNA 2					TRCN0000082079	CCGTTGCTATTCCTGCATCAA	CCGGCCGTTGCTATTCCTGCATCAACTCGAGTTGATGCAGGAATAGCAACGGTTTTTG	pLKO.1	NM_009715.1-944s1c1	CDS	NM_009715	10090	11909	Atf2	activating transcription factor 2	NM_001025093.1,NM_009715.2	noAltMouse	noHumanHit
shRNA 3					TRCN0000082080	CCTCCAGTTACCAATGGTGAT	CCGGCCTCCAGTTACCAATGGTGATCTCGAGATCACCATTGGTAACTGGAGGTTTTTG	pLKO.1	NM_009715.1-1120s1c1	CDS	NM_009715	10090	11909	Atf2	activating transcription factor 2	NM_001025093.1,NM_009715.2	noAltMouse	NM_001880.2 (LOC:1386)
shRNA 4					TRCN0000082081	GCAGCTAATGAAGATCCTGAT	CCGGGCAGCTAATGAAGATCCTGATCTCGAGATCAGGATCTTCATTAGCTGCTTTTTG	pLKO.1	NM_009715.1-1297s1c1	CDS	NM_009715	10090	11909	Atf2	activating transcription factor 2	NM_001025093.1,NM_009715.2	noAltMouse	noHumanHit
shRNA 5					TRCN0000082082	CTGGCTATCATACTGCTGATA	CCGGCTGGCTATCATACTGCTGATACTCGAGTATCAGCAGTATGATAGCCAGTTTTTG	pLKO.1	NM_009715.1-1542s1c1	CDS	NM_009715	10090	11909	Atf2	activating transcription factor 2	NM_001025093.1,NM_009715.2	noAltMouse	NM_001880.2 (LOC:1386)
Atm	Q62388	Atm	Serine-protein kinase ATM (EC 2.7.11.1) (Ataxia telangiectasia mutated homolog) (A-T mutated homolog)	Mus musculus (Mouse)
shRNA 1					TRCN0000012643	CCACCATATTTGGACAGGAAT	CCGGCCACCATATTTGGACAGGAATCTCGAGATTCCTGTCCAAATATGGTGGTTTTT	pLKO.1	NM_007499.1-9283s1c1	3UTR	NM_007499	10090	11920	Atm	ataxia telangiectasia mutated homolog (human)	NM_007499.2	noAltMouse	noHumanHit
shRNA 2					TRCN0000012644	CCTCCAATTCTTCAGCGTAAT	CCGGCCTCCAATTCTTCAGCGTAATCTCGAGATTACGCTGAAGAATTGGAGGTTTTT	pLKO.1	NM_007499.1-1824s1c1	CDS	NM_007499	10090	11920	Atm	ataxia telangiectasia mutated homolog (human)	noHits	noAltMouse	noHumanHit
shRNA 3					TRCN0000012645	GCTGAGACAAATAATGTCTTT	CCGGGCTGAGACAAATAATGTCTTTCTCGAGAAAGACATTATTTGTCTCAGCTTTTT	pLKO.1	NM_007499.1-4341s1c1	CDS	NM_007499	10090	11920	Atm	ataxia telangiectasia mutated homolog (human)	NM_007499.2	noAltMouse	noHumanHit
shRNA 4					TRCN0000012646	CGATGGAAGTTATGCGGAGTT	CCGGCGATGGAAGTTATGCGGAGTTCTCGAGAACTCCGCATAACTTCCATCGTTTTT	pLKO.1	NM_007499.1-8872s1c1	CDS	NM_007499	10090	11920	Atm	ataxia telangiectasia mutated homolog (human)	NM_007499.2	noAltMouse	noHumanHit
shRNA 5					TRCN0000012647	CCGTGGAGATTTCTCAATCTT	CCGGCCGTGGAGATTTCTCAATCTTCTCGAGAAGATTGAGAAATCTCCACGGTTTTT	pLKO.1	NM_007499.1-1129s1c1	CDS	NM_007499	10090	11920	Atm	ataxia telangiectasia mutated homolog (human)	NM_007499.2	noAltMouse	noHumanHit
Aurkb	O70126	Aurkb Aik2 Aim1 Airk2 Ark2 Stk1 Stk12 Stk5	Aurora kinase B (EC 2.7.11.1) (Aurora 1) (Aurora- and IPL1-like midbody-associated protein 1) (Aurora/IPL1-related kinase 2) (ARK-2) (Aurora-related kinase 2) (STK-1) (Serine/threonine-protein kinase 12) (Serine/threonine-protein kinase 5) (Serine/threonine-protein kinase aurora-B)	Mus musculus (Mouse)
shRNA 1					TRCN0000028760	GCAGCCTTTCACTATTGACAA	CCGGGCAGCCTTTCACTATTGACAACTCGAGTTGTCAATAGTGAAAGGCTGCTTTTT	pLKO.1	XM_181344.3-531s1c1	CDS	XM_181344	10090	20877	Aurkb	aurora kinase B	NM_011496.1	noAltMouse	noHumanHit
shRNA 2					TRCN0000028774	CCAGCAGAGGATCTACTTAAT	CCGGCCAGCAGAGGATCTACTTAATCTCGAGATTAAGTAGATCCTCTGCTGGTTTTT	pLKO.1	XM_181344.3-762s1c1	CDS	XM_181344	10090	20877	Aurkb	aurora kinase B	NM_011496.1	noAltMouse	noHumanHit
shRNA 3					TRCN0000028780	CGCATGCATAATGAAATGGTA	CCGGCGCATGCATAATGAAATGGTACTCGAGTACCATTTCATTATGCATGCGTTTTT	pLKO.1	XM_181344.3-1066s1c1	CDS	XM_181344	10090	20877	Aurkb	aurora kinase B	NM_011496.1	noAltMouse	noHumanHit
shRNA 4					TRCN0000028756	CCTTCAACTCTACAACTACTT	CCGGCCTTCAACTCTACAACTACTTCTCGAGAAGTAGTTGTAGAGTTGAAGGTTTTT	pLKO.1	XM_181344.3-735s1c1	CDS	XM_181344	10090	20877	Aurkb	aurora kinase B	NM_011496.1	noAltMouse	noHumanHit
shRNA 5					TRCN0000028840	CTCATCTCCAAGCTGCTCAAA	CCGGCTCATCTCCAAGCTGCTCAAACTCGAGTTTGAGCAGCTTGGAGATGAGTTTTT	pLKO.1	XM_181344.3-1231s1c1	CDS	XM_181344	10090	20877	Aurkb	aurora kinase B	NM_011496.1	noAltMouse	noHumanHit
Bmi1	P25916	Bmi1 Bmi-1 Pcgf4	Polycomb complex protein BMI-1 (Polycomb group RING finger protein 4)	Mus musculus (Mouse)
shRNA 1					TRCN0000012563	CCTAAGGAAGAGGTGAATGAT	CCGGCCTAAGGAAGAGGTGAATGATCTCGAGATCATTCACCTCTTCCTTAGGTTTTT	pLKO.1	NM_007552.1-454s1c1	CDS	NM_007552	10090	12151	Bmi1	Bmi1 polycomb ring finger oncogene	NM_007552.4	noAltMouse	noHumanHit
shRNA 2					TRCN0000012564	CATACCCAATCATTTCCAGAT	CCGGCATACCCAATCATTTCCAGATCTCGAGATCTGGAAATGATTGGGTATGTTTTT	pLKO.1	NM_007552.1-546s1c1	CDS	NM_007552	10090	12151	Bmi1	Bmi1 polycomb ring finger oncogene	noHits	noAltMouse	noHumanHit
shRNA 3					TRCN0000012565	CCAGCAAGTATTGTCCTATTT	CCGGCCAGCAAGTATTGTCCTATTTCTCGAGAAATAGGACAATACTTGCTGGTTTTT	pLKO.1	NM_007552.1-146s1c1	CDS	NM_007552	10090	12151	Bmi1	Bmi1 polycomb ring finger oncogene	NM_007552.4	noAltMouse	NM_005180.6 (LOC:648)
shRNA 4					TRCN0000012566	CCTGAACATAAGGTCAGATAA	CCGGCCTGAACATAAGGTCAGATAACTCGAGTTATCTGACCTTATGTTCAGGTTTTT	pLKO.1	NM_007552.1-198s1c1	CDS	NM_007552	10090	12151	Bmi1	Bmi1 polycomb ring finger oncogene	NM_007552.4	noAltMouse	noHumanHit
shRNA 5					TRCN0000012567	GCAGATTGGATCGGAAAGTAA	CCGGGCAGATTGGATCGGAAAGTAACTCGAGTTACTTTCCGATCCAATCTGCTTTTT	pLKO.1	NM_007552.1-422s1c1	CDS	NM_007552	10090	12151	Bmi1	Bmi1 polycomb ring finger oncogene	NM_007552.4	noAltMouse	noHumanHit
Brd8	Q8R3B7	Brd8	Bromodomain-containing protein 8	Mus musculus (Mouse)
shRNA 1					TRCN0000096644	CCACACTTGATCTTAGTCAAA	CCGGCCACACTTGATCTTAGTCAAACTCGAGTTTGACTAAGATCAAGTGTGGTTTTTG	pLKO.1	NM_030147.2-3181s1c1	3UTR	NM_030147	10090	78656	Brd8	bromodomain containing 8	NM_030147.2	NM_001081956.1 (LOC:338351)	noHumanHit
shRNA 2					TRCN0000096645	CGTGACATCATGCTGATGTTT	CCGGCGTGACATCATGCTGATGTTTCTCGAGAAACATCAGCATGATGTCACGTTTTTG	pLKO.1	NM_030147.2-2793s1c1	CDS	NM_030147	10090	78656	Brd8	bromodomain containing 8	NM_030147.2	noAltMouse	noHumanHit
shRNA 3					TRCN0000096646	GCCTATGGATTTGTCAACTAT	CCGGGCCTATGGATTTGTCAACTATCTCGAGATAGTTGACAAATCCATAGGCTTTTTG	pLKO.1	NM_030147.2-2723s1c1	CDS	NM_030147	10090	78656	Brd8	bromodomain containing 8	NM_030147.2	noAltMouse	NM_006696.3 (LOC:10902),NM_139199.1 (LOC:10902),NM_183359.1 (LOC:10902)
shRNA 4					TRCN0000096647	GCTGAGATAGTAGCTGGAGTT	CCGGGCTGAGATAGTAGCTGGAGTTCTCGAGAACTCCAGCTACTATCTCAGCTTTTTG	pLKO.1	NM_030147.2-2037s1c1	CDS	NM_030147	10090	78656	Brd8	bromodomain containing 8	NM_030147.2	noAltMouse	noHumanHit
shRNA 5					TRCN0000096648	GAAGATGTTATTGTTCGCAAA	CCGGGAAGATGTTATTGTTCGCAAACTCGAGTTTGCGAACAATAACATCTTCTTTTTG	pLKO.1	NM_030147.2-531s1c1	CDS	NM_030147	10090	78656	Brd8	bromodomain containing 8	NM_030147.2	noAltMouse	noHumanHit
C1d	O35473	C1d Suncor	Nuclear nucleic acid-binding protein C1D (mC1D) (Small unique nuclear receptor corepressor) (Sun-CoR) (SunCoR)	Mus musculus (Mouse)
shRNA 1					TRCN0000103690	GCTGTCTTGATATTCAAAGTA	CCGGGCTGTCTTGATATTCAAAGTACTCGAGTACTTTGAATATCAAGACAGCTTTTTG	pLKO.1	NM_020558.2-915s1c1	3UTR	NM_020558	10090	57316	C1d	C1D nuclear receptor co-repressor	NM_020558.3	noAltMouse	noHumanHit
shRNA 2					TRCN0000103691	GTTTCTGCATACACCTTAAAT	CCGGGTTTCTGCATACACCTTAAATCTCGAGATTTAAGGTGTATGCAGAAACTTTTTG	pLKO.1	NM_020558.2-223s1c1	CDS	NM_020558	10090	57316	C1d	C1D nuclear receptor co-repressor	NM_020558.3	noAltMouse	noHumanHit
shRNA 3					TRCN0000103692	AGAGTCTACATGAACAGAGTT	CCGGAGAGTCTACATGAACAGAGTTCTCGAGAACTCTGTTCATGTAGACTCTTTTTTG	pLKO.1	NM_020558.2-322s1c1	CDS	NM_020558	10090	57316	C1d	C1D nuclear receptor co-repressor	NM_020558.3	noAltMouse	noHumanHit
shRNA 4					TRCN0000103693	CCCGTAGAAATTCACGAGTCT	CCGGCCCGTAGAAATTCACGAGTCTCTCGAGAGACTCGTGAATTTCTACGGGTTTTTG	pLKO.1	NM_020558.2-82s1c1	CDS	NM_020558	10090	57316	C1d	C1D nuclear receptor co-repressor	NM_020558.3	noAltMouse	noHumanHit
shRNA 5					TRCN0000103694	TGCTTCGAGATTTGTCAAGAA	CCGGTGCTTCGAGATTTGTCAAGAACTCGAGTTCTTGACAAATCTCGAAGCATTTTTG	pLKO.1	NM_020558.2-390s1c1	CDS	NM_020558	10090	57316	C1d	C1D nuclear receptor co-repressor	NM_020558.3	noAltMouse	noHumanHit
Cbx2	P30658	Cbx2 M33	Chromobox protein homolog 2 (M33) (Modifier 3 protein)	Mus musculus (Mouse)
shRNA 1					TRCN0000096264	GCGGAAATCTTCAGTCTCTAT	CCGGGCGGAAATCTTCAGTCTCTATCTCGAGATAGAGACTGAAGATTTCCGCTTTTTG	pLKO.1	NM_007623.2-2110s1c1	3UTR	NM_007623	10090	12416	Cbx2	chromobox homolog 2 (Drosophila Pc class)	NM_007623.2	noAltMouse	noHumanHit
shRNA 2					TRCN0000096265	GCTCCCACAGACAACAACAAA	CCGGGCTCCCACAGACAACAACAAACTCGAGTTTGTTGTTGTCTGTGGGAGCTTTTTG	pLKO.1	NM_007623.2-1251s1c1	CDS	NM_007623	10090	12416	Cbx2	chromobox homolog 2 (Drosophila Pc class)	NM_007623.2	noAltMouse	noHumanHit
shRNA 3					TRCN0000096266	CGTACACTACATGAACCGCAT	CCGGCGTACACTACATGAACCGCATCTCGAGATGCGGTTCATGTAGTGTACGTTTTTG	pLKO.1	NM_007623.2-848s1c1	CDS	NM_007623	10090	12416	Cbx2	chromobox homolog 2 (Drosophila Pc class)	NM_007623.2	noAltMouse	noHumanHit
shRNA 4					TRCN0000096267	GCAGAACCTATCTGTAGCTAT	CCGGGCAGAACCTATCTGTAGCTATCTCGAGATAGCTACAGATAGGTTCTGCTTTTTG	pLKO.1	NM_007623.2-1481s1c1	CDS	NM_007623	10090	12416	Cbx2	chromobox homolog 2 (Drosophila Pc class)	NM_007623.2	noAltMouse	noHumanHit
shRNA 5					TRCN0000096268	CGGCTGGTCCTCCAAACACAA	CCGGCGGCTGGTCCTCCAAACACAACTCGAGTTGTGTTTGGAGGACCAGCCGTTTTTG	pLKO.1	NM_007623.2-182s1c1	CDS	NM_007623	10090	12416	Cbx2	chromobox homolog 2 (Drosophila Pc class)	NM_007623.2	noAltMouse	noHumanHit
Cbx4	O55187	Cbx4 Pc2	E3 SUMO-protein ligase CBX4 (EC 6.3.2.-) (Chromobox protein homolog 4) (Polycomb 2 homolog) (Pc2) (mPc2)	Mus musculus (Mouse)
shRNA 1					TRCN0000077373	CGACACCAGTAACCTTGGTAT	CCGGCGACACCAGTAACCTTGGTATCTCGAGATACCAAGGTTACTGGTGTCGTTTTTG	pLKO.1	NM_007625.1-2336s1c1	3UTR	NM_007625	10090	12418	Cbx4	chromobox homolog 4 (Drosophila Pc class)	NM_007625.2	noAltMouse	noHumanHit
shRNA 2					TRCN0000077374	CGTGATCGTTATGAGCAAGTA	CCGGCGTGATCGTTATGAGCAAGTACTCGAGTACTTGCTCATAACGATCACGTTTTTG	pLKO.1	NM_007625.1-918s1c1	CDS	NM_007625	10090	12418	Cbx4	chromobox homolog 4 (Drosophila Pc class)	NM_007625.2	noAltMouse	noHumanHit
shRNA 3					TRCN0000077375	CCCAAATATAACACGTGGGAA	CCGGCCCAAATATAACACGTGGGAACTCGAGTTCCCACGTGTTATATTTGGGTTTTTG	pLKO.1	NM_007625.1-241s1c1	CDS	NM_007625	10090	12418	Cbx4	chromobox homolog 4 (Drosophila Pc class)	NM_007625.2	noAltMouse	NM_003655.2 (LOC:8535)
shRNA 4					TRCN0000077376	CCTGGATGAACCCATAGACTT	CCGGCCTGGATGAACCCATAGACTTCTCGAGAAGTCTATGGGTTCATCCAGGTTTTTG	pLKO.1	NM_007625.1-1524s1c1	CDS	NM_007625	10090	12418	Cbx4	chromobox homolog 4 (Drosophila Pc class)	NM_007625.2	noAltMouse	NM_003655.2 (LOC:8535)
shRNA 5					TRCN0000077377	CGGCAAGTATTATTATCAGCT	CCGGCGGCAAGTATTATTATCAGCTCTCGAGAGCTGATAATAATACTTGCCGTTTTTG	pLKO.1	NM_007625.1-573s1c1	CDS	NM_007625	10090	12418	Cbx4	chromobox homolog 4 (Drosophila Pc class)	NM_007625.2	noAltMouse	noHumanHit
Chd1	P40201	Chd1 Chd-1	Chromodomain-helicase-DNA-binding protein 1 (CHD-1) (EC 3.6.4.12) (ATP-dependent helicase CHD1)	Mus musculus (Mouse)
shRNA 1					TRCN0000096524	CGGCGGTTTATCAAGAGCTAT	CCGGCGGCGGTTTATCAAGAGCTATCTCGAGATAGCTCTTGATAAACCGCCGTTTTTG	pLKO.1	NM_007690.1-3558s1c1	CDS	NM_007690	10090	12648	Chd1	chromodomain helicase DNA binding protein 1	NM_007690.2	noAltMouse	noHumanHit
shRNA 2					TRCN0000096525	CCCTTCAATAAAGAGGAGTTA	CCGGCCCTTCAATAAAGAGGAGTTACTCGAGTAACTCCTCTTTATTGAAGGGTTTTTG	pLKO.1	NM_007690.1-3039s1c1	CDS	NM_007690	10090	12648	Chd1	chromodomain helicase DNA binding protein 1	NM_007690.2	noAltMouse	noHumanHit
shRNA 3					TRCN0000096526	GCCAGGAGACATACAGTATTT	CCGGGCCAGGAGACATACAGTATTTCTCGAGAAATACTGTATGTCTCCTGGCTTTTTG	pLKO.1	NM_007690.1-1100s1c1	CDS	NM_007690	10090	12648	Chd1	chromodomain helicase DNA binding protein 1	NM_007690.2	noAltMouse	noHumanHit
shRNA 4					TRCN0000096527	CCATCCTATATTGGAGGACAT	CCGGCCATCCTATATTGGAGGACATCTCGAGATGTCCTCCAATATAGGATGGTTTTTG	pLKO.1	NM_007690.1-1572s1c1	CDS	NM_007690	10090	12648	Chd1	chromodomain helicase DNA binding protein 1	NM_007690.2	noAltMouse	NM_001270.2 (LOC:1105)
shRNA 5					TRCN0000096528	CGTGCAGACTACCTCATCAAA	CCGGCGTGCAGACTACCTCATCAAACTCGAGTTTGATGAGGTAGTCTGCACGTTTTTG	pLKO.1	NM_007690.1-4077s1c1	CDS	NM_007690	10090	12648	Chd1	chromodomain helicase DNA binding protein 1	NM_007690.2	noAltMouse	NM_001270.2 (LOC:1105)
Chd4	Q6PDQ2	Chd4	Chromodomain-helicase-DNA-binding protein 4 (CHD-4) (EC 3.6.4.12)	Mus musculus (Mouse)
shRNA 1					TRCN0000086143	GCCCATCTTCTGAGTTGTAAA	CCGGGCCCATCTTCTGAGTTGTAAACTCGAGTTTACAACTCAGAAGATGGGCTTTTTG	pLKO.1	NM_145979.1-6029s1c1	3UTR	NM_145979	10090	107932	Chd4	chromodomain helicase DNA binding protein 4	NM_145979.2	noAltMouse	noHumanHit
shRNA 2					TRCN0000086144	GCCTGCGGAATGATAAAGATA	CCGGGCCTGCGGAATGATAAAGATACTCGAGTATCTTTATCATTCCGCAGGCTTTTTG	pLKO.1	NM_145979.1-4328s1c1	CDS	NM_145979	10090	107932	Chd4	chromodomain helicase DNA binding protein 4	NM_145979.2	noAltMouse	NM_001273.2 (LOC:1108),XM_001720444.1 (LOC:100127974),XM_001722005.1 (LOC:100127974),XM_001722177.1 (LOC:100127974)
shRNA 3					TRCN0000086145	CCTGCGGAATGATAAAGATAA	CCGGCCTGCGGAATGATAAAGATAACTCGAGTTATCTTTATCATTCCGCAGGTTTTTG	pLKO.1	NM_145979.1-4329s1c1	CDS	NM_145979	10090	107932	Chd4	chromodomain helicase DNA binding protein 4	NM_145979.2	noAltMouse	NM_001273.2 (LOC:1108),XM_001720444.1 (LOC:100127974),XM_001722005.1 (LOC:100127974),XM_001722177.1 (LOC:100127974)
shRNA 4					TRCN0000086146	CCTGAGAGGTTCCACAACTTA	CCGGCCTGAGAGGTTCCACAACTTACTCGAGTAAGTTGTGGAACCTCTCAGGTTTTTG	pLKO.1	NM_145979.1-2917s1c1	CDS	NM_145979	10090	107932	Chd4	chromodomain helicase DNA binding protein 4	NM_145979.2	noAltMouse	noHumanHit
shRNA 5					TRCN0000086147	GCTCGAAGATTCAAGCTCTTA	CCGGGCTCGAAGATTCAAGCTCTTACTCGAGTAAGAGCTTGAATCTTCGAGCTTTTTG	pLKO.1	NM_145979.1-5533s1c1	CDS	NM_145979	10090	107932	Chd4	chromodomain helicase DNA binding protein 4	NM_145979.2	noAltMouse	noHumanHit
Chd9	Q8BYH8	Chd9 Kiaa0308 Pric320	Chromodomain-helicase-DNA-binding protein 9 (CHD-9) (EC 3.6.4.12) (ATP-dependent helicase CHD9) (PPAR-alpha-interacting complex protein 320 kDa) (Peroxisomal proliferator-activated receptor A-interacting complex 320 kDa protein)	Mus musculus (Mouse)
shRNA 1					TRCN0000127324	CCTGTGAGATAGCCAAAGTTT	CCGGCCTGTGAGATAGCCAAAGTTTCTCGAGAAACTTTGGCTATCTCACAGGTTTTTG	pLKO.1	NM_177224.1-10780s1c1	3UTR	NM_177224	10090	109151	Chd9	chromodomain helicase DNA binding protein 9	NM_177224.1	noAltMouse	noHumanHit
shRNA 2					TRCN0000127325	CGGTCATACAAATCAGGCTTT	CCGGCGGTCATACAAATCAGGCTTTCTCGAGAAAGCCTGATTTGTATGACCGTTTTTG	pLKO.1	NM_177224.1-1250s1c1	CDS	NM_177224	10090	109151	Chd9	chromodomain helicase DNA binding protein 9	NM_177224.1	noAltMouse	noHumanHit
shRNA 3					TRCN0000127326	GCGTCCTTCTATACCACCAAA	CCGGGCGTCCTTCTATACCACCAAACTCGAGTTTGGTGGTATAGAAGGACGCTTTTTG	pLKO.1	NM_177224.1-7245s1c1	CDS	NM_177224	10090	109151	Chd9	chromodomain helicase DNA binding protein 9	NM_177224.1	noAltMouse	noHumanHit
shRNA 4					TRCN0000127327	GCAGTTAAAGTCTACAGATTA	CCGGGCAGTTAAAGTCTACAGATTACTCGAGTAATCTGTAGACTTTAACTGCTTTTTG	pLKO.1	NM_177224.1-4266s1c1	CDS	NM_177224	10090	109151	Chd9	chromodomain helicase DNA binding protein 9	NM_177224.1	noAltMouse	noHumanHit
Chrac1	Q9JKP8	Chrac1	Chromatin accessibility complex protein 1 (CHRAC-1) (DNA polymerase epsilon subunit p15) (NF-YC-like protein) (YC-like protein 1) (YCL1)	Mus musculus (Mouse)
shRNA 1					TRCN0000084273	GCACATGCAAGGACAGACTAA	CCGGGCACATGCAAGGACAGACTAACTCGAGTTAGTCTGTCCTTGCATGTGCTTTTTG	pLKO.1	NM_053068.2-450s1c1	3UTR	NM_053068	10090	93696	Chrac1	chromatin accessibility complex 1	NM_053068.3	noAltMouse	noHumanHit
shRNA 2					TRCN0000084274	CGCAGATATATTACCAAAGAA	CCGGCGCAGATATATTACCAAAGAACTCGAGTTCTTTGGTAATATATCTGCGTTTTTG	pLKO.1	NM_053068.2-296s1c1	CDS	NM_053068	10090	93696	Chrac1	chromatin accessibility complex 1	NM_053068.3	noAltMouse	noHumanHit
shRNA 3					TRCN0000084275	ACACTTCAGTTTCTCGCAGAT	CCGGACACTTCAGTTTCTCGCAGATCTCGAGATCTGCGAGAAACTGAAGTGTTTTTTG	pLKO.1	NM_053068.2-282s1c1	CDS	NM_053068	10090	93696	Chrac1	chromatin accessibility complex 1	NM_053068.3	noAltMouse	noHumanHit
shRNA 4					TRCN0000084276	CACTTCAGTTTCTCGCAGATA	CCGGCACTTCAGTTTCTCGCAGATACTCGAGTATCTGCGAGAAACTGAAGTGTTTTTG	pLKO.1	NM_053068.2-283s1c1	CDS	NM_053068	10090	93696	Chrac1	chromatin accessibility complex 1	NM_053068.3	noAltMouse	noHumanHit
shRNA 5					TRCN0000084277	GAGCTCTTTGTTCAGTACCTA	CCGGGAGCTCTTTGTTCAGTACCTACTCGAGTAGGTACTGAACAAAGAGCTCTTTTTG	pLKO.1	NM_053068.2-174s1c1	CDS	NM_053068	10090	93696	Chrac1	chromatin accessibility complex 1	NM_053068.3	noAltMouse	noHumanHit
Clock	O08785	Clock	Circadian locomoter output cycles protein kaput (mCLOCK) (EC 2.3.1.48)	Mus musculus (Mouse)
shRNA 1					TRCN0000095684	CCACAGTTTAAGAGCATCATT	CCGGCCACAGTTTAAGAGCATCATTCTCGAGAATGATGCTCTTAAACTGTGGTTTTTG	pLKO.1	NM_007715.4-6762s1c1	3UTR	NM_007715	10090	12753	Clock	circadian locomoter output cycles kaput	NM_007715.5	noAltMouse	noHumanHit
shRNA 2					TRCN0000095685	GCACCACCAATAATAGGCTAT	CCGGGCACCACCAATAATAGGCTATCTCGAGATAGCCTATTATTGGTGGTGCTTTTTG	pLKO.1	NM_007715.4-1265s1c1	CDS	NM_007715	10090	12753	Clock	circadian locomoter output cycles kaput	NM_007715.5	noAltMouse	noHumanHit
shRNA 3					TRCN0000095686	CGGATGATAGAGGCAAATATT	CCGGCGGATGATAGAGGCAAATATTCTCGAGAATATTTGCCTCTATCATCCGTTTTTG	pLKO.1	NM_007715.4-1991s1c1	CDS	NM_007715	10090	12753	Clock	circadian locomoter output cycles kaput	NM_007715.5	noAltMouse	noHumanHit
shRNA 4					TRCN0000095687	CACGGATGATAGAGGCAAATA	CCGGCACGGATGATAGAGGCAAATACTCGAGTATTTGCCTCTATCATCCGTGTTTTTG	pLKO.1	NM_007715.4-1989s1c1	CDS	NM_007715	10090	12753	Clock	circadian locomoter output cycles kaput	NM_007715.5	noAltMouse	noHumanHit
shRNA 5					TRCN0000095688	GAGAACATTCAGAGGTTTATA	CCGGGAGAACATTCAGAGGTTTATACTCGAGTATAAACCTCTGAATGTTCTCTTTTTG	pLKO.1	NM_007715.4-870s1c1	CDS	NM_007715	10090	12753	Clock	circadian locomoter output cycles kaput	NM_007715.5	noAltMouse	noHumanHit
Crebbp	P45481	Crebbp Cbp	CREB-binding protein (EC 2.3.1.48)	Mus musculus (Mouse)
shRNA 1					TRCN0000012723	CCGGGAATGAAGTCAAGGTTT	CCGGCCGGGAATGAAGTCAAGGTTTCTCGAGAAACCTTGACTTCATTCCCGGTTTTT	pLKO.1	XM_148699.3-4387s1c1	CDS	XM_148699	10090	12914	Crebbp	CREB binding protein	NM_001025432.1	noAltMouse	noHumanHit
shRNA 2					TRCN0000012724	CGGAGTCATCTAGTCCATAAA	CCGGCGGAGTCATCTAGTCCATAAACTCGAGTTTATGGACTAGATGACTCCGTTTTT	pLKO.1	XM_148699.3-2110s1c1	CDS	XM_148699	10090	12914	Crebbp	CREB binding protein	NM_001025432.1	noAltMouse	noHumanHit
shRNA 3					TRCN0000012725	CGCGAATGACAACACAGATTT	CCGGCGCGAATGACAACACAGATTTCTCGAGAAATCTGTGTTGTCATTCGCGTTTTT	pLKO.1	XM_148699.3-207s1c1	CDS	XM_148699	10090	12914	Crebbp	CREB binding protein	NM_001025432.1	noAltMouse	noHumanHit
shRNA 4					TRCN0000012726	CCCTTAGTAACCAGACTGGTT	CCGGCCCTTAGTAACCAGACTGGTTCTCGAGAACCAGTCTGGTTACTAAGGGTTTTT	pLKO.1	XM_148699.3-7277s1c1	CDS	XM_148699	10090	12914	Crebbp	CREB binding protein	noHits	noAltMouse	noHumanHit
shRNA 5					TRCN0000012727	CCTCACAATCAACATCTCCTT	CCGGCCTCACAATCAACATCTCCTTCTCGAGAAGGAGATGTTGATTGTGAGGTTTTT	pLKO.1	XM_148699.3-3482s1c1	CDS	XM_148699	10090	12914	Crebbp	CREB binding protein	NM_001025432.1	noAltMouse	noHumanHit
Csnk2a1	Q60737	Csnk2a1 Ckiia	Casein kinase II subunit alpha (CK II alpha) (EC 2.7.11.1)	Mus musculus (Mouse)
shRNA 1					TRCN0000026753	GCCAATATGATGTCAGGGATT	CCGGGCCAATATGATGTCAGGGATTCTCGAGAATCCCTGACATCATATTGGCTTTTT	pLKO.1	NM_007788.2-1210s1c1	CDS	NM_007788	10090	12995	Csnk2a1	casein kinase 2, alpha 1 polypeptide
shRNA 2					TRCN0000026685	CCGAGTTGCTTCTCGATATTT	CCGGCCGAGTTGCTTCTCGATATTTCTCGAGAAATATCGAGAAGCAACTCGGTTTTT	pLKO.1	NM_007788.2-735s1c1	CDS	NM_007788	10090	12995	Csnk2a1	casein kinase 2, alpha 1 polypeptide
shRNA 3					TRCN0000026711	ACAGACTATGACATTCGATTT	CCGGACAGACTATGACATTCGATTTCTCGAGAAATCGAATGTCATAGTCTGTTTTTT	pLKO.1	NM_007788.2-550s1c1	CDS	NM_007788	10090	12995	Csnk2a1	casein kinase 2, alpha 1 polypeptide
shRNA 4					TRCN0000026731	CTGGACAAGCTGCTTCGATAT	CCGGCTGGACAAGCTGCTTCGATATCTCGAGATATCGAAGCAGCTTGTCCAGTTTTT	pLKO.1	NM_007788.2-1066s1c1	CDS	NM_007788	10090	12995	Csnk2a1	casein kinase 2, alpha 1 polypeptide
shRNA 5					TRCN0000026760	CAACACAGACTTCAAGCAATT	CCGGCAACACAGACTTCAAGCAATTCTCGAGAATTGCTTGAAGTCTGTGTTGTTTTT	pLKO.1	NM_007788.2-516s1c1	CDS	NM_007788	10090	12995	Csnk2a1	casein kinase 2, alpha 1 polypeptide
Csnk2a2	O54833	Csnk2a2	Casein kinase II subunit alpha' (CK II alpha') (EC 2.7.11.1)	Mus musculus (Mouse)
shRNA 1					TRCN0000025664	GTGAAGTATTTGAGGCCATTA	CCGGGTGAAGTATTTGAGGCCATTACTCGAGTAATGGCCTCAAATACTTCACTTTTT	pLKO.1	NM_009974.2-498s1c1	CDS	NM_009974	10090	13000	Csnk2a2	casein kinase 2, alpha prime polypeptide	NM_009974.3	noAltMouse	NM_001896.2 (LOC:1459)
shRNA 2					TRCN0000025665	CAACAGAGATTGACCGCCAAA	CCGGCAACAGAGATTGACCGCCAAACTCGAGTTTGGCGGTCAATCTCTGTTGTTTTT	pLKO.1	NM_009974.2-1274s1c1	CDS	NM_009974	10090	13000	Csnk2a2	casein kinase 2, alpha prime polypeptide	NM_009974.3	noAltMouse	noHumanHit
shRNA 3					TRCN0000025666	GTATGATTATAGCTTGGACAT	CCGGGTATGATTATAGCTTGGACATCTCGAGATGTCCAAGCTATAATCATACTTTTT	pLKO.1	NM_009974.2-970s1c1	CDS	NM_009974	10090	13000	Csnk2a2	casein kinase 2, alpha prime polypeptide	NM_009974.3	noAltMouse	NM_001896.2 (LOC:1459)
shRNA 4					TRCN0000025667	CCAGCTTTGGTATTTGAATAT	CCGGCCAGCTTTGGTATTTGAATATCTCGAGATATTCAAATACCAAAGCTGGTTTTT	pLKO.1	NM_009974.2-671s1c1	CDS	NM_009974	10090	13000	Csnk2a2	casein kinase 2, alpha prime polypeptide	NM_009974.3	noAltMouse	NM_001896.2 (LOC:1459)
Csnk2b	P67871	Csnk2b Ck2n	Casein kinase II subunit beta (CK II beta) (Phosvitin)	Mus musculus (Mouse)
shRNA 1					TRCN0000025054	GCATCGCACAAATGTTGGAAA	CCGGGCATCGCACAAATGTTGGAAACTCGAGTTTCCAACATTTGTGCGATGCTTTTT	pLKO.1	NM_009975.1-610s1c1	CDS	NM_009975	10090	13001	Csnk2b	casein kinase 2, beta polypeptide	NM_009975.2	noAltMouse	noHumanHit
shRNA 2					TRCN0000025055	GCTCCGTGGTAATGAATTCTT	CCGGGCTCCGTGGTAATGAATTCTTCTCGAGAAGAATTCATTACCACGGAGCTTTTT	pLKO.1	NM_009975.1-377s1c1	CDS	NM_009975	10090	13001	Csnk2b	casein kinase 2, beta polypeptide	NM_009975.2	noAltMouse	noHumanHit
shRNA 3					TRCN0000025056	GACATGATCTTAGACCTGGAA	CCGGGACATGATCTTAGACCTGGAACTCGAGTTCCAGGTCTAAGATCATGTCTTTTT	pLKO.1	NM_009975.1-483s1c1	CDS	NM_009975	10090	13001	Csnk2b	casein kinase 2, beta polypeptide	NM_009975.2	noAltMouse	noHumanHit
shRNA 4					TRCN0000025057	CTCTATGGTTTCAAGATCCAT	CCGGCTCTATGGTTTCAAGATCCATCTCGAGATGGATCTTGAAACCATAGAGTTTTT	pLKO.1	NM_009975.1-891s1c1	CDS	NM_009975	10090	13001	Csnk2b	casein kinase 2, beta polypeptide	NM_009975.2	noAltMouse	noHumanHit
shRNA 5					TRCN0000025058	CACATGCTCTTCATGGTGCAT	CCGGCACATGCTCTTCATGGTGCATCTCGAGATGCACCATGAAGAGCATGTGTTTTT	pLKO.1	NM_009975.1-825s1c1	CDS	NM_009975	10090	13001	Csnk2b	casein kinase 2, beta polypeptide	NM_009975.2	noAltMouse	NM_001320.5 (LOC:1460)
Ctbp1	O88712	Ctbp1	C-terminal-binding protein 1 (CtBP1) (EC 1.1.1.-)	Mus musculus (Mouse)
shRNA 1					TRCN0000085773	GCTAATTCTATCACGAATGTT	CCGGGCTAATTCTATCACGAATGTTCTCGAGAACATTCGTGATAGAATTAGCTTTTTG	pLKO.1	NM_013502.1-1713s1c1	3UTR	NM_013502	10090	13016	Ctbp1	C-terminal binding protein 1	NM_013502.2	noAltMouse	noHumanHit
shRNA 2					TRCN0000085774	CGGGTTTGACAATATCGACAT	CCGGCGGGTTTGACAATATCGACATCTCGAGATGTCGATATTGTCAAACCCGTTTTTG	pLKO.1	NM_013502.1-451s1c1	CDS	NM_013502	10090	13016	Ctbp1	C-terminal binding protein 1	NM_013502.2	noAltMouse	noHumanHit
shRNA 3					TRCN0000085775	CGTCCTCTTCTATGATCCATA	CCGGCGTCCTCTTCTATGATCCATACTCGAGTATGGATCATAGAAGAGGACGTTTTTG	pLKO.1	NM_013502.1-748s1c1	CDS	NM_013502	10090	13016	Ctbp1	C-terminal binding protein 1	NM_013502.2	noAltMouse	noHumanHit
shRNA 4					TRCN0000085776	GCTCTTAGAATCATCGTCCGA	CCGGGCTCTTAGAATCATCGTCCGACTCGAGTCGGACGATGATTCTAAGAGCTTTTTG	pLKO.1	NM_013502.1-422s1c1	CDS	NM_013502	10090	13016	Ctbp1	C-terminal binding protein 1	NM_013502.2	noAltMouse	noHumanHit
shRNA 5					TRCN0000085777	CCATACGAGTGACCAGTTGTA	CCGGCCATACGAGTGACCAGTTGTACTCGAGTACAACTGGTCACTCGTATGGTTTTTG	pLKO.1	NM_013502.1-1456s1c1	CDS	NM_013502	10090	13016	Ctbp1	C-terminal binding protein 1	NM_013502.2	noAltMouse	noHumanHit
Ctbp2	P56546	Ctbp2	C-terminal-binding protein 2 (CtBP2)	Mus musculus (Mouse)
shRNA 1					TRCN0000109335	CGGATGAATTTGATGGTCTTT	CCGGCGGATGAATTTGATGGTCTTTCTCGAGAAAGACCATCAAATTCATCCGTTTTTG	pLKO.1	NM_009980.2-1807s1c1	3UTR	NM_009980	10090	13017	Ctbp2	C-terminal binding protein 2	NM_009980.4	noAltMouse	noHumanHit
shRNA 2					TRCN0000109336	CCCTACTTACAGGATGGGATA	CCGGCCCTACTTACAGGATGGGATACTCGAGTATCCCATCCTGTAAGTAGGGTTTTTG	pLKO.1	NM_009980.2-1045s1c1	CDS	NM_009980	10090	13017	Ctbp2	C-terminal binding protein 2	NM_009980.4	noAltMouse	noHumanHit
shRNA 3					TRCN0000109337	CCATTGAAGGATGCTCCAAAT	CCGGCCATTGAAGGATGCTCCAAATCTCGAGATTTGGAGCATCCTTCAATGGTTTTTG	pLKO.1	NM_009980.2-1339s1c1	CDS	NM_009980	10090	13017	Ctbp2	C-terminal binding protein 2	NM_009980.4	noAltMouse	noHumanHit
shRNA 4					TRCN0000109338	CCTTTGGATTCAGCGTCATAT	CCGGCCTTTGGATTCAGCGTCATATCTCGAGATATGACGCTGAATCCAAAGGTTTTTG	pLKO.1	NM_009980.2-1016s1c1	CDS	NM_009980	10090	13017	Ctbp2	C-terminal binding protein 2	NM_009980.4	noAltMouse	NM_001083914.1 (LOC:1488),NM_001329.2 (LOC:1488),NM_022802.2 (LOC:1488),XR_016221.2 (LOC:642909),XR_017617.1 (LOC:645291),XR_018693.2 (LOC:642909),XR_019575.1 (LOC:645291),XR_037754.1 (LOC:642909),XR_039609.1 (LOC:645291)
shRNA 5					TRCN0000109339	GCCCTCAAGGAGGGCAGGATA	CCGGGCCCTCAAGGAGGGCAGGATACTCGAGTATCCTGCCCTCCTTGAGGGCTTTTTG	pLKO.1	NM_009980.2-1264s1c1	CDS	NM_009980	10090	13017	Ctbp2	C-terminal binding protein 2	NM_009980.4	noAltMouse	NM_001083914.1 (LOC:1488),NM_001329.2 (LOC:1488),NM_022802.2 (LOC:1488)
Dapk3	O54784	Dapk3 Zipk	Death-associated protein kinase 3 (DAP kinase 3) (EC 2.7.11.1) (DAP-like kinase) (Dlk) (MYPT1 kinase) (ZIP-kinase)	Mus musculus (Mouse)
shRNA 1					TRCN0000024244	CCCAACATCATAACACTGCAT	CCGGCCCAACATCATAACACTGCATCTCGAGATGCAGTGTTATGATGTTGGGTTTTT	pLKO.1	NM_007828.1-229s1c1	CDS	NM_007828	10090	13144	Dapk3	death-associated protein kinase 3	NM_007828.1	noAltMouse	noHumanHit
shRNA 2					TRCN0000024245	CGCATTAAGCTCATCGACTTT	CCGGCGCATTAAGCTCATCGACTTTCTCGAGAAAGTCGATGAGCTTAATGCGTTTTT	pLKO.1	NM_007828.1-475s1c1	CDS	NM_007828	10090	13144	Dapk3	death-associated protein kinase 3	NM_007828.1	noAltMouse	noHumanHit
shRNA 3					TRCN0000024246	GCAGTGAACTATGACTTTGAT	CCGGGCAGTGAACTATGACTTTGATCTCGAGATCAAAGTCATAGTTCACTGCTTTTT	pLKO.1	NM_007828.1-700s1c1	CDS	NM_007828	10090	13144	Dapk3	death-associated protein kinase 3	NM_007828.1	noAltMouse	noHumanHit
shRNA 4					TRCN0000024247	CCACGCAGTTCCTCAAACAAA	CCGGCCACGCAGTTCCTCAAACAAACTCGAGTTTGTTTGAGGAACTGCGTGGTTTTT	pLKO.1	NM_007828.1-356s1c1	CDS	NM_007828	10090	13144	Dapk3	death-associated protein kinase 3	NM_007828.1	noAltMouse	noHumanHit
shRNA 5					TRCN0000024248	GCATGACGTGTTCGAGAACAA	CCGGGCATGACGTGTTCGAGAACAACTCGAGTTGTTCTCGAACACGTCATGCTTTTT	pLKO.1	NM_007828.1-246s1c1	CDS	NM_007828	10090	13144	Dapk3	death-associated protein kinase 3	NM_007828.1	noAltMouse	noHumanHit
Ddx54	Q8K4L0	Ddx54	ATP-dependent RNA helicase DDX54 (EC 3.6.4.13) (DEAD box protein 54)	Mus musculus (Mouse)
shRNA 1					TRCN0000103745	GTCTACTTAACTGAGTTCATA	CCGGGTCTACTTAACTGAGTTCATACTCGAGTATGAACTCAGTTAAGTAGACTTTTTG	pLKO.1	NM_028041.2-3498s1c1	3UTR	NM_028041	10090	71990	Ddx54	DEAD (Asp-Glu-Ala-Asp) box polypeptide 54	NM_028041.2	noAltMouse	noHumanHit
shRNA 2					TRCN0000103746	CCGGTTTATCAGCAGCTCTTA	CCGGCCGGTTTATCAGCAGCTCTTACTCGAGTAAGAGCTGCTGATAAACCGGTTTTTG	pLKO.1	NM_028041.2-2250s1c1	CDS	NM_028041	10090	71990	Ddx54	DEAD (Asp-Glu-Ala-Asp) box polypeptide 54	NM_028041.2	noAltMouse	noHumanHit
shRNA 3					TRCN0000103748	CAACAAATGTTCCACCCTCAT	CCGGCAACAAATGTTCCACCCTCATCTCGAGATGAGGGTGGAACATTTGTTGTTTTTG	pLKO.1	NM_028041.2-1161s1c1	CDS	NM_028041	10090	71990	Ddx54	DEAD (Asp-Glu-Ala-Asp) box polypeptide 54	NM_028041.2	noAltMouse	noHumanHit
shRNA 4					TRCN0000103749	GCACGAGAACCCTGACATAAT	CCGGGCACGAGAACCCTGACATAATCTCGAGATTATGTCAGGGTTCTCGTGCTTTTTG	pLKO.1	NM_028041.2-642s1c1	CDS	NM_028041	10090	71990	Ddx54	DEAD (Asp-Glu-Ala-Asp) box polypeptide 54	NM_028041.2	noAltMouse	noHumanHit
Dmap1	Q9JI44	Dmap1 Mmtr	DNA methyltransferase 1-associated protein 1 (DNMAP1) (DNMT1-associated protein 1) (MAT1-mediated transcriptional repressor)	Mus musculus (Mouse)
shRNA 1					TRCN0000039119	CCCACCAAGGATACCATCATT	CCGGCCCACCAAGGATACCATCATTCTCGAGAATGATGGTATCCTTGGTGGGTTTTTG	pLKO.1	NM_023178.2-1351s1c1	CDS	NM_023178	10090	66233	Dmap1	DNA methyltransferase 1-associated protein 1	NM_023178.2	noAltMouse	noHumanHit
shRNA 2					TRCN0000039120	CCAGGCACAGATCTCAAGATA	CCGGCCAGGCACAGATCTCAAGATACTCGAGTATCTTGAGATCTGTGCCTGGTTTTTG	pLKO.1	NM_023178.2-682s1c1	CDS	NM_023178	10090	66233	Dmap1	DNA methyltransferase 1-associated protein 1	NM_023178.2	noAltMouse	noHumanHit
shRNA 3					TRCN0000039121	GCAGAGACTGACCACCTATTT	CCGGGCAGAGACTGACCACCTATTTCTCGAGAAATAGGTGGTCAGTCTCTGCTTTTTG	pLKO.1	NM_023178.2-520s1c1	CDS	NM_023178	10090	66233	Dmap1	DNA methyltransferase 1-associated protein 1	NM_023178.2	noAltMouse	noHumanHit
shRNA 4					TRCN0000039122	CGCTTCGTAGTTATTCACGAT	CCGGCGCTTCGTAGTTATTCACGATCTCGAGATCGTGAATAACTACGAAGCGTTTTTG	pLKO.1	NM_023178.2-565s1c1	CDS	NM_023178	10090	66233	Dmap1	DNA methyltransferase 1-associated protein 1	NM_023178.2	noAltMouse	noHumanHit
shRNA 5					TRCN0000039123	TGCTTTGCTTTACTCTGACAA	CCGGTGCTTTGCTTTACTCTGACAACTCGAGTTGTCAGAGTAAAGCAAAGCATTTTTG	pLKO.1	NM_023178.2-231s1c1	CDS	NM_023178	10090	66233	Dmap1	DNA methyltransferase 1-associated protein 1	NM_023178.2	noAltMouse	noHumanHit
Dot1l	Q6XZL8	Dot1l	Histone-lysine N-methyltransferase, H3 lysine-79 specific	Mus musculus (Mouse)
shRNA 1					TRCN0000125099	GTCCAGTTTGTACTGTCAATA	CCGGGTCCAGTTTGTACTGTCAATACTCGAGTATTGACAGTACAAACTGGACTTTTTG	pLKO.1	NM_199322.1-4987s1c1	3UTR	NM_199322	10090	208266	Dot1l	DOT1-like, histone H3 methyltransferase (S. cerevisiae)	NM_199322.1	noAltMouse	noHumanHit
shRNA 2					TRCN0000125100	GCTGACCTACAATGACCTGAT	CCGGGCTGACCTACAATGACCTGATCTCGAGATCAGGTCATTGTAGGTCAGCTTTTTG	pLKO.1	NM_199322.1-1906s1c1	CDS	NM_199322	10090	208266	Dot1l	DOT1-like, histone H3 methyltransferase (S. cerevisiae)	NM_199322.1	noAltMouse	noHumanHit
shRNA 3					TRCN0000125101	CCTCGGTTTACACAGCTTCAA	CCGGCCTCGGTTTACACAGCTTCAACTCGAGTTGAAGCTGTGTAAACCGAGGTTTTTG	pLKO.1	NM_199322.1-4216s1c1	CDS	NM_199322	10090	208266	Dot1l	DOT1-like, histone H3 methyltransferase (S. cerevisiae)	NM_199322.1	noAltMouse	noHumanHit
shRNA 4					TRCN0000125102	CGGCAGAATCGTATCCTCAAA	CCGGCGGCAGAATCGTATCCTCAAACTCGAGTTTGAGGATACGATTCTGCCGTTTTTG	pLKO.1	NM_199322.1-1027s1c1	CDS	NM_199322	10090	208266	Dot1l	DOT1-like, histone H3 methyltransferase (S. cerevisiae)	NM_199322.1	noAltMouse	noHumanHit
shRNA 5					TRCN0000125103	GCTTAACAACTACGAGCCCTT	CCGGGCTTAACAACTACGAGCCCTTCTCGAGAAGGGCTCGTAGTTGTTAAGCTTTTTG	pLKO.1	NM_199322.1-610s1c1	CDS	NM_199322	10090	208266	Dot1l	DOT1-like, histone H3 methyltransferase (S. cerevisiae)	NM_199322.1	noAltMouse	noHumanHit
Dpf1	Q9QX66	Dpf1 Baf45b Neud4	Zinc finger protein neuro-d4 (BRG1-associated factor 45B) (BAF45B) (D4, zinc and double PHD fingers family 1)	Mus musculus (Mouse)
shRNA 1					TRCN0000082138	CCCTCTTCATCCCTTGACAAA	CCGGCCCTCTTCATCCCTTGACAAACTCGAGTTTGTCAAGGGATGAAGAGGGTTTTTG	pLKO.1	NM_013874.1-1437s1c1	3UTR	NM_013874	10090	29861	Dpf1	D4, zinc and double PHD fingers family 1	NM_013874.2	noAltMouse	noHumanHit
shRNA 2					TRCN0000082139	CCTGCGAGTACAAGATCGATT	CCGGCCTGCGAGTACAAGATCGATTCTCGAGAATCGATCTTGTACTCGCAGGTTTTTG	pLKO.1	NM_013874.1-359s1c1	CDS	NM_013874	10090	29861	Dpf1	D4, zinc and double PHD fingers family 1	NM_013874.2	noAltMouse	noHumanHit
shRNA 3					TRCN0000082140	GTGTTTACAGTTCACGGTGAA	CCGGGTGTTTACAGTTCACGGTGAACTCGAGTTCACCGTGAACTGTAAACACTTTTTG	pLKO.1	NM_013874.1-987s1c1	CDS	NM_013874	10090	29861	Dpf1	D4, zinc and double PHD fingers family 1	NM_013874.2	noAltMouse	noHumanHit
shRNA 4					TRCN0000082141	GAGGTAGAAGACTTGGAGGAA	CCGGGAGGTAGAAGACTTGGAGGAACTCGAGTTCCTCCAAGTCTTCTACCTCTTTTTG	pLKO.1	NM_013874.1-538s1c1	CDS	NM_013874	10090	29861	Dpf1	D4, zinc and double PHD fingers family 1	NM_013874.2	noAltMouse	noHumanHit
shRNA 5					TRCN0000082142	GCCCTGCCTTTCCACCGGAAA	CCGGGCCCTGCCTTTCCACCGGAAACTCGAGTTTCCGGTGGAAAGGCAGGGCTTTTTG	pLKO.1	NM_013874.1-772s1c1	CDS	NM_013874	10090	29861	Dpf1	D4, zinc and double PHD fingers family 1	NM_013874.2	noAltMouse	noHumanHit
Dpf2	Q61103	Dpf2 Baf45d Req Ubid4	Zinc finger protein ubi-d4 (Apoptosis response zinc finger protein) (BRG1-associated factor 45D) (BAF45D) (D4, zinc and double PHD fingers family 2) (Protein requiem)	Mus musculus (Mouse)
shRNA 1					TRCN0000084343	CCTGGTGATTACAGGGTCAAA	CCGGCCTGGTGATTACAGGGTCAAACTCGAGTTTGACCCTGTAATCACCAGGTTTTTG	pLKO.1	NM_011262.1-1482s1c1	3UTR	NM_011262	10090	19708	Dpf2	D4, zinc and double PHD fingers family 2	noHits	noAltMouse	noHumanHit
shRNA 2					TRCN0000084344	GCAATACTACAAAGATGCCAT	CCGGGCAATACTACAAAGATGCCATCTCGAGATGGCATCTTTGTAGTATTGCTTTTTG	pLKO.1	NM_011262.1-93s1c1	CDS	NM_011262	10090	19708	Dpf2	D4, zinc and double PHD fingers family 2	NM_011262.3	noAltMouse	noHumanHit
shRNA 3					TRCN0000084345	GCCTAACAACTACTGTGACTT	CCGGGCCTAACAACTACTGTGACTTCTCGAGAAGTCACAGTAGTTGTTAGGCTTTTTG	pLKO.1	NM_011262.1-855s1c1	CDS	NM_011262	10090	19708	Dpf2	D4, zinc and double PHD fingers family 2	NM_011262.3	noAltMouse	noHumanHit
shRNA 4					TRCN0000084346	GAACCCGATGACTTCCTTGAT	CCGGGAACCCGATGACTTCCTTGATCTCGAGATCAAGGAAGTCATCGGGTTCTTTTTG	pLKO.1	NM_011262.1-526s1c1	CDS	NM_011262	10090	19708	Dpf2	D4, zinc and double PHD fingers family 2	NM_011262.3	noAltMouse	noHumanHit
shRNA 5					TRCN0000084347	CAGGCTTTCTTTCCCATCGAT	CCGGCAGGCTTTCTTTCCCATCGATCTCGAGATCGATGGGAAAGAAAGCCTGTTTTTG	pLKO.1	NM_011262.1-324s1c1	CDS	NM_011262	10090	19708	Dpf2	D4, zinc and double PHD fingers family 2	NM_011262.3	noAltMouse	noHumanHit
Dpf3	P58269	Dpf3 Baf45c Cerd4	Zinc finger protein DPF3 (BRG1-associated factor 45C) (BAF45C) (Zinc finger protein cer-d4)	Mus musculus (Mouse)
shRNA 1					TRCN0000086343	GTCATTGTTCTAGTTCTGATA	CCGGGTCATTGTTCTAGTTCTGATACTCGAGTATCAGAACTAGAACAATGACTTTTTG	pLKO.1	NM_058212.1-1123s1c1	3UTR	NM_058212	10090	70127	Dpf3	D4, zinc and double PHD fingers, family 3	NM_058212.1	noAltMouse	noHumanHit
shRNA 2					TRCN0000086344	CGGGACAGTCATTCCTAATAA	CCGGCGGGACAGTCATTCCTAATAACTCGAGTTATTAGGAATGACTGTCCCGTTTTTG	pLKO.1	NM_058212.1-756s1c1	CDS	NM_058212	10090	70127	Dpf3	D4, zinc and double PHD fingers, family 3	NM_058212.1	noAltMouse	noHumanHit
shRNA 3					TRCN0000086345	CGGCTTTGATGAGGACGATTT	CCGGCGGCTTTGATGAGGACGATTTCTCGAGAAATCGTCCTCATCAAAGCCGTTTTTG	pLKO.1	NM_058212.1-975s1c1	CDS	NM_058212	10090	70127	Dpf3	D4, zinc and double PHD fingers, family 3	NM_058212.1	noAltMouse	NM_012074.3 (LOC:8110)
shRNA 4					TRCN0000086346	CTGGAAATCAAACCCGTAGAA	CCGGCTGGAAATCAAACCCGTAGAACTCGAGTTCTACGGGTTTGATTTCCAGTTTTTG	pLKO.1	NM_058212.1-286s1c1	CDS	NM_058212	10090	70127	Dpf3	D4, zinc and double PHD fingers, family 3	NM_058212.1	noAltMouse	noHumanHit
shRNA 5					TRCN0000086347	GACAGTCATTCCTAATAACTA	CCGGGACAGTCATTCCTAATAACTACTCGAGTAGTTATTAGGAATGACTGTCTTTTTG	pLKO.1	NM_058212.1-759s1c1	CDS	NM_058212	10090	70127	Dpf3	D4, zinc and double PHD fingers, family 3	NM_058212.1	noAltMouse	noHumanHit
Ehmt1	Q5DW34	Ehmt1 Euhmtase1 Glp Kmt1d	Histone-lysine N-methyltransferase EHMT1 (EC 2.1.1.-) (EC 2.1.1.43) (Euchromatic histone-lysine N-methyltransferase 1) (Eu-HMTase1) (G9a-like protein 1) (GLP) (GLP1) (Lysine N-methyltransferase 1D)	Mus musculus (Mouse)
shRNA 1					TRCN0000086068	CGCTATGATGATGATGAATAA	CCGGCGCTATGATGATGATGAATAACTCGAGTTATTCATCATCATCATAGCGTTTTTG	pLKO.1	NM_172545.1-4567s1c1	3UTR	NM_172545	10090	77683	Ehmt1	euchromatic histone methyltransferase 1	NM_001012518.2,NM_001109686.1,NM_001109687.1,NM_172545.3	noAltMouse	noHumanHit
shRNA 2					TRCN0000086070	GCGCTGGCTATATGGAAGTTT	CCGGGCGCTGGCTATATGGAAGTTTCTCGAGAAACTTCCATATAGCCAGCGCTTTTTG	pLKO.1	NM_172545.1-1446s1c1	CDS	NM_172545	10090	77683	Ehmt1	euchromatic histone methyltransferase 1	NM_001012518.2,NM_001109687.1,NM_172545.3	noAltMouse	noHumanHit
shRNA 3					TRCN0000086071	GCAGAGAACAACCACTTGGAT	CCGGGCAGAGAACAACCACTTGGATCTCGAGATCCAAGTGGTTGTTCTCTGCTTTTTG	pLKO.1	NM_172545.1-2459s1c1	CDS	NM_172545	10090	77683	Ehmt1	euchromatic histone methyltransferase 1	NM_001012518.2,NM_001109686.1,NM_001109687.1,NM_172545.3	noAltMouse	noHumanHit
shRNA 4					TRCN0000086072	CCTGAGTTTAACATGGCAGAA	CCGGCCTGAGTTTAACATGGCAGAACTCGAGTTCTGCCATGTTAAACTCAGGTTTTTG	pLKO.1	NM_172545.1-3293s1c1	CDS	NM_172545	10090	77683	Ehmt1	euchromatic histone methyltransferase 1	NM_001012518.2,NM_001109686.1,NM_001109687.1,NM_172545.3	noAltMouse	noHumanHit
Ehmt2	Q9Z148	Ehmt2 Bat8 G9a Ng36	Histone-lysine N-methyltransferase EHMT2 (EC 2.1.1.-) (EC 2.1.1.43) (Euchromatic histone-lysine N-methyltransferase 2) (HLA-B-associated transcript 8) (Histone H3-K9 methyltransferase 3) (H3-K9-HMTase 3) (Protein G9a)	Mus musculus (Mouse)
shRNA 1					TRCN0000054543	GCCAAGAAGAAATGGCGGAAA	CCGGGCCAAGAAGAAATGGCGGAAACTCGAGTTTCCGCCATTTCTTCTTGGCTTTTTG	pLKO.1	NM_145830.1-1183s1c1	CDS	NM_145830	10090	110147	Ehmt2	euchromatic histone lysine N-methyltransferase 2	NM_145830.1,NM_147151.1	noAltMouse	noHumanHit
shRNA 2					TRCN0000054544	GCCAACATCAATGCCGTAGAT	CCGGGCCAACATCAATGCCGTAGATCTCGAGATCTACGGCATTGATGTTGGCTTTTTG	pLKO.1	NM_145830.1-2284s1c1	CDS	NM_145830	10090	110147	Ehmt2	euchromatic histone lysine N-methyltransferase 2	NM_145830.1,NM_147151.1	noAltMouse	noHumanHit
shRNA 3					TRCN0000054546	CCTCTTCGATTTAGATAACAA	CCGGCCTCTTCGATTTAGATAACAACTCGAGTTGTTATCTAAATCGAAGAGGTTTTTG	pLKO.1	NM_145830.1-3414s1c1	CDS	NM_145830	10090	110147	Ehmt2	euchromatic histone lysine N-methyltransferase 2	NM_145830.1,NM_147151.1	noAltMouse	noHumanHit
shRNA 4					TRCN0000054547	CGAAGCTCTAGCTGAACAGTT	CCGGCGAAGCTCTAGCTGAACAGTTCTCGAGAACTGTTCAGCTAGAGCTTCGTTTTTG	pLKO.1	NM_145830.1-1029s1c1	CDS	NM_145830	10090	110147	Ehmt2	euchromatic histone lysine N-methyltransferase 2	NM_145830.1,NM_147151.1	noAltMouse	noHumanHit
Elp3	Q9CZX0	Elp3	Elongator complex protein 3 (EC 2.3.1.48)	Mus musculus (Mouse)
shRNA 1					TRCN0000039309	CGGAGAGATTATGTTGCCAAT	CCGGCGGAGAGATTATGTTGCCAATCTCGAGATTGGCAACATAATCTCTCCGTTTTTG	pLKO.1	NM_028811.1-1280s1c1	CDS	NM_028811	10090	74195	Elp3	elongation protein 3 homolog (S. cerevisiae)	NM_028811.2	noAltMouse	noHumanHit
shRNA 2					TRCN0000039310	CGTCGATCTAAATAAGATGAA	CCGGCGTCGATCTAAATAAGATGAACTCGAGTTCATCTTATTTAGATCGACGTTTTTG	pLKO.1	NM_028811.1-115s1c1	CDS	NM_028811	10090	74195	Elp3	elongation protein 3 homolog (S. cerevisiae)	NM_028811.2	noAltMouse	noHumanHit
shRNA 3					TRCN0000039311	GCACAAGAAATTATTACCGAA	CCGGGCACAAGAAATTATTACCGAACTCGAGTTCGGTAATAATTTCTTGTGCTTTTTG	pLKO.1	NM_028811.1-1584s1c1	CDS	NM_028811	10090	74195	Elp3	elongation protein 3 homolog (S. cerevisiae)	NM_028811.2	noAltMouse	noHumanHit
shRNA 4					TRCN0000039312	CCGTGCTAGATATGACCCTTT	CCGGCCGTGCTAGATATGACCCTTTCTCGAGAAAGGGTCATATCTAGCACGGTTTTTG	pLKO.1	NM_028811.1-424s1c1	CDS	NM_028811	10090	74195	Elp3	elongation protein 3 homolog (S. cerevisiae)	NM_028811.2	noAltMouse	noHumanHit
shRNA 5					TRCN0000039313	CCCTCCTCACTATCGAAAGAT	CCGGCCCTCCTCACTATCGAAAGATCTCGAGATCTTTCGATAGTGAGGAGGGTTTTTG	pLKO.1	NM_028811.1-202s1c1	CDS	NM_028811	10090	74195	Elp3	elongation protein 3 homolog (S. cerevisiae)	NM_028811.2	noAltMouse	noHumanHit
Ep300	B2RWS6	Ep300 P300	Histone acetyltransferase p300 (p300 HAT) (EC 2.3.1.48) (E1A-associated protein p300)	Mus musculus (Mouse)
shRNA 1					TRCN0000071203	CCCTGGATTAAGTTTGATAAA	CCGGCCCTGGATTAAGTTTGATAAACTCGAGTTTATCAAACTTAATCCAGGGTTTTTG	pLKO.1	NM_177821.2-747s1c1	CDS	NM_177821	10090	328572	Ep300	E1A binding protein p300	NM_177821.6	noAltMouse	noHumanHit
shRNA 2					TRCN0000071204	GCGGAATACTATCACCTCCTA	CCGGGCGGAATACTATCACCTCCTACTCGAGTAGGAGGTGATAGTATTCCGCTTTTTG	pLKO.1	NM_177821.2-2293s1c1	CDS	NM_177821	10090	328572	Ep300	E1A binding protein p300	NM_177821.6	noAltMouse	noHumanHit
shRNA 3					TRCN0000071206	CCAACAGGAATGACTACCAAT	CCGGCCAACAGGAATGACTACCAATCTCGAGATTGGTAGTCATTCCTGTTGGTTTTTG	pLKO.1	NM_177821.2-2449s1c1	CDS	NM_177821	10090	328572	Ep300	E1A binding protein p300	NM_177821.6	noAltMouse	noHumanHit
shRNA 4					TRCN0000071207	GCTAGTCCTATGGGTGTAAAT	CCGGGCTAGTCCTATGGGTGTAAATCTCGAGATTTACACCCATAGGACTAGCTTTTTG	pLKO.1	NM_177821.2-1945s1c1	CDS	NM_177821	10090	328572	Ep300	E1A binding protein p300	NM_177821.6	noAltMouse	noHumanHit
Ep400	Q8CHI8	Ep400 Kiaa1498	E1A-binding protein p400 (EC 3.6.4.-) (Domino homolog) (mDomino) (p400 kDa SWI2/SNF2-related protein)	Mus musculus (Mouse)
shRNA 1					TRCN0000109315	CCGTGAACATTAGCTTTGATT	CCGGCCGTGAACATTAGCTTTGATTCTCGAGAATCAAAGCTAATGTTCACGGTTTTTG	pLKO.1	NM_029337.1-9536s1c1	3UTR	NM_029337	10090	75560	Ep400	E1A binding protein p400	NM_029337.2,NM_173066.1	noAltMouse	noHumanHit
shRNA 2					TRCN0000109318	CCTCAAGTTGTGCAGCAACAA	CCGGCCTCAAGTTGTGCAGCAACAACTCGAGTTGTTGCTGCACAACTTGAGGTTTTTG	pLKO.1	NM_029337.1-8841s1c1	CDS	NM_029337	10090	75560	Ep400	E1A binding protein p400	NM_029337.2,NM_173066.1	noAltMouse	noHumanHit
shRNA 3					TRCN0000109319	CCAGATTAAAGGGATTTGATA	CCGGCCAGATTAAAGGGATTTGATACTCGAGTATCAAATCCCTTTAATCTGGTTTTTG	pLKO.1	NM_029337.1-2704s1c1	CDS	NM_029337	10090	75560	Ep400	E1A binding protein p400	NM_029337.2,NM_173066.1	noAltMouse	noHumanHit
Epc1	Q8C9X6	Epc1	Enhancer of polycomb homolog 1	Mus musculus (Mouse)
shRNA 1					TRCN0000108955	CTCGTGCTTCAACCTTTCTTT	CCGGCTCGTGCTTCAACCTTTCTTTCTCGAGAAAGAAAGGTTGAAGCACGAGTTTTTG	pLKO.1	NM_027497.1-2826s1c1	3UTR	NM_027497	10090	13831	Epc1	enhancer of polycomb homolog 1 (Drosophila)	NM_007935.1,NM_027497.2	noAltMouse	noHumanHit
shRNA 2					TRCN0000108956	CCAGTCAATCAGTTTGCCAAT	CCGGCCAGTCAATCAGTTTGCCAATCTCGAGATTGGCAAACTGATTGACTGGTTTTTG	pLKO.1	NM_027497.1-1716s1c1	CDS	NM_027497	10090	13831	Epc1	enhancer of polycomb homolog 1 (Drosophila)	NM_007935.1,NM_027497.2	noAltMouse	NM_025209.2 (LOC:80314)
shRNA 3					TRCN0000108957	CGCTTACTATGAGTCCATATA	CCGGCGCTTACTATGAGTCCATATACTCGAGTATATGGACTCATAGTAAGCGTTTTTG	pLKO.1	NM_027497.1-491s1c1	CDS	NM_027497	10090	13831	Epc1	enhancer of polycomb homolog 1 (Drosophila)	NM_007935.1,NM_027497.2	noAltMouse	noHumanHit
shRNA 4					TRCN0000108959	GCTCACTGAGTCACCAAGTAA	CCGGGCTCACTGAGTCACCAAGTAACTCGAGTTACTTGGTGACTCAGTGAGCTTTTTG	pLKO.1	NM_027497.1-2371s1c1	CDS	NM_027497	10090	13831	Epc1	enhancer of polycomb homolog 1 (Drosophila)	NM_007935.1,NM_027497.2	noAltMouse	noHumanHit
Epc2	Q8C0I4	Epc2	Enhancer of polycomb homolog 2 (EPC-like)	Mus musculus (Mouse)
shRNA 1					TRCN0000108980	CCAGGTATGTATTGCATCATA	CCGGCCAGGTATGTATTGCATCATACTCGAGTATGATGCAATACATACCTGGTTTTTG	pLKO.1	NM_172663.2-3563s1c1	3UTR	NM_172663	10090	227867	Epc2	enhancer of polycomb homolog 2 (Drosophila)	NM_172663.4	noAltMouse	noHumanHit
shRNA 2					TRCN0000108981	CCCAAGCAGTTCATTCATATT	CCGGCCCAAGCAGTTCATTCATATTCTCGAGAATATGAATGAACTGCTTGGGTTTTTG	pLKO.1	NM_172663.2-582s1c1	CDS	NM_172663	10090	227867	Epc2	enhancer of polycomb homolog 2 (Drosophila)	NM_172663.4	noAltMouse	noHumanHit
shRNA 3					TRCN0000108983	CCTGTCAATGTGCATATCAAT	CCGGCCTGTCAATGTGCATATCAATCTCGAGATTGATATGCACATTGACAGGTTTTTG	pLKO.1	NM_172663.2-2517s1c1	CDS	NM_172663	10090	227867	Epc2	enhancer of polycomb homolog 2 (Drosophila)	NM_172663.4	noAltMouse	noHumanHit
shRNA 4					TRCN0000108984	GCAACCCTTCATAATGGAAAT	CCGGGCAACCCTTCATAATGGAAATCTCGAGATTTCCATTATGAAGGGTTGCTTTTTG	pLKO.1	NM_172663.2-1191s1c1	CDS	NM_172663	10090	227867	Epc2	enhancer of polycomb homolog 2 (Drosophila)	NM_172663.4	noAltMouse	noHumanHit
Ezh2	Q61188	Ezh2 Enx1h	Histone-lysine N-methyltransferase EZH2 (EC 2.1.1.43) (ENX-1) (Enhancer of zeste homolog 2)	Mus musculus (Mouse)
shRNA 1					TRCN0000039039	GCGTATAAAGACACCACCTAA	CCGGGCGTATAAAGACACCACCTAACTCGAGTTAGGTGGTGTCTTTATACGCTTTTTG	pLKO.1	NM_007971.1-1157s1c1	CDS	NM_007971	10090	14056	Ezh2	enhancer of zeste homolog 2 (Drosophila)	NM_001146689.1,NM_007971.2	noAltMouse	noHumanHit
shRNA 2					TRCN0000039040	CGGCTCCTCTAACCATGTTTA	CCGGCGGCTCCTCTAACCATGTTTACTCGAGTAAACATGGTTAGAGGAGCCGTTTTTG	pLKO.1	NM_007971.1-1667s1c1	CDS	NM_007971	10090	14056	Ezh2	enhancer of zeste homolog 2 (Drosophila)	NM_001146689.1,NM_007971.2	noAltMouse	NM_004456.3 (LOC:2146),NM_152998.1 (LOC:2146)
shRNA 3					TRCN0000039041	GCTAGGCTAATTGGGACCAAA	CCGGGCTAGGCTAATTGGGACCAAACTCGAGTTTGGTCCCAATTAGCCTAGCTTTTTG	pLKO.1	NM_007971.1-1497s1c1	CDS	NM_007971	10090	14056	Ezh2	enhancer of zeste homolog 2 (Drosophila)	NM_001146689.1,NM_007971.2	noAltMouse	noHumanHit
shRNA 4					TRCN0000039042	CCGCAGAAGAACTGAAAGAAA	CCGGCCGCAGAAGAACTGAAAGAAACTCGAGTTTCTTTCAGTTCTTCTGCGGTTTTTG	pLKO.1	NM_007971.1-841s1c1	CDS	NM_007971	10090	14056	Ezh2	enhancer of zeste homolog 2 (Drosophila)	NM_001146689.1,NM_007971.2	noAltMouse	noHumanHit
shRNA 5					TRCN0000039043	GCTGACCATTGGGACAGTAAA	CCGGGCTGACCATTGGGACAGTAAACTCGAGTTTACTGTCCCAATGGTCAGCTTTTTG	pLKO.1	NM_007971.1-1905s1c1	CDS	NM_007971	10090	14056	Ezh2	enhancer of zeste homolog 2 (Drosophila)	NM_001146689.1,NM_007971.2	noAltMouse	NM_004456.3 (LOC:2146),NM_152998.1 (LOC:2146)
Gatad2a	Q8CHY6	Gatad2a	Transcriptional repressor p66 alpha (GATA zinc finger domain-containing protein 2A)	Mus musculus (Mouse)
shRNA 1					TRCN0000124479	CCTCCTAATAAAGGCTCATTT	CCGGCCTCCTAATAAAGGCTCATTTCTCGAGAAATGAGCCTTTATTAGGAGGTTTTTG	pLKO.1	NM_145596.2-3581s1c1	3UTR	NM_145596	10090	234366	Gatad2a	GATA zinc finger domain containing 2A	NM_001113345.1,NM_001113346.1,NM_145596.3	noAltMouse	noHumanHit
shRNA 2					TRCN0000124481	GCACCCTTGAACCTGACCTAA	CCGGGCACCCTTGAACCTGACCTAACTCGAGTTAGGTCAGGTTCAAGGGTGCTTTTTG	pLKO.1	NM_145596.2-565s1c1	CDS	NM_145596	10090	234366	Gatad2a	GATA zinc finger domain containing 2A	NM_001113345.1,NM_001113346.1,NM_145596.3	noAltMouse	noHumanHit
shRNA 3					TRCN0000124482	CCCAGCAGATTCACAACATCA	CCGGCCCAGCAGATTCACAACATCACTCGAGTGATGTTGTGAATCTGCTGGGTTTTTG	pLKO.1	NM_145596.2-1267s1c1	CDS	NM_145596	10090	234366	Gatad2a	GATA zinc finger domain containing 2A	NM_145596.3	noAltMouse	noHumanHit
shRNA 4					TRCN0000124483	GTGCTGCCAATAATGAGTTTA	CCGGGTGCTGCCAATAATGAGTTTACTCGAGTAAACTCATTATTGGCAGCACTTTTTG	pLKO.1	NM_145596.2-1648s1c1	CDS	NM_145596	10090	234366	Gatad2a	GATA zinc finger domain containing 2A	NM_001113345.1,NM_001113346.1,NM_145596.3	noAltMouse	noHumanHit
Gatad2b	Q8VHR5	Gatad2b	Transcriptional repressor p66-beta (GATA zinc finger domain-containing protein 2B) (p66/p68)	Mus musculus (Mouse)
shRNA 1					TRCN0000124834	GCCAGGTGTCAACATTGCATA	CCGGGCCAGGTGTCAACATTGCATACTCGAGTATGCAATGTTGACACCTGGCTTTTTG	pLKO.1	NM_139304.1-1656s1c1	CDS	NM_139304	10090	229542	Gatad2b	GATA zinc finger domain containing 2B	NM_139304.1	noAltMouse	NM_020699.2 (LOC:57459)
shRNA 2					TRCN0000124835	CGGATGGAAGAGAGACTCAAA	CCGGCGGATGGAAGAGAGACTCAAACTCGAGTTTGAGTCTCTCTTCCATCCGTTTTTG	pLKO.1	NM_139304.1-433s1c1	CDS	NM_139304	10090	229542	Gatad2b	GATA zinc finger domain containing 2B	NM_139304.1	noAltMouse	noHumanHit
shRNA 3					TRCN0000124836	TCAACGTGTTATTGCACCAAA	CCGGTCAACGTGTTATTGCACCAAACTCGAGTTTGGTGCAATAACACGTTGATTTTTG	pLKO.1	NM_139304.1-798s1c1	CDS	NM_139304	10090	229542	Gatad2b	GATA zinc finger domain containing 2B	NM_139304.1	noAltMouse	NM_020699.2 (LOC:57459)
shRNA 4					TRCN0000124837	GCCGCATGAGTTACCTACTAA	CCGGGCCGCATGAGTTACCTACTAACTCGAGTTAGTAGGTAACTCATGCGGCTTTTTG	pLKO.1	NM_139304.1-186s1c1	CDS	NM_139304	10090	229542	Gatad2b	GATA zinc finger domain containing 2B	NM_139304.1	noAltMouse	noHumanHit
shRNA 5					TRCN0000124838	ACAGGAAATTGAACAGCGATT	CCGGACAGGAAATTGAACAGCGATTCTCGAGAATCGCTGTTCAATTTCCTGTTTTTTG	pLKO.1	NM_139304.1-1428s1c1	CDS	NM_139304	10090	229542	Gatad2b	GATA zinc finger domain containing 2B	NM_139304.1	noAltMouse	NM_020699.2 (LOC:57459)
Gsg2	Q9Z0R0	Gsg2	Serine/threonine-protein kinase haspin (EC 2.7.11.1) (Germ cell-specific gene 2 protein) (Haploid germ cell-specific nuclear protein kinase)	Mus musculus (Mouse)
shRNA 1					TRCN0000027651	GCCATGAAGCAAATAAGGAAA	CCGGGCCATGAAGCAAATAAGGAAACTCGAGTTTCCTTATTTGCTTCATGGCTTTTT	pLKO.1	NM_010353.1-2197s1c1	CDS	NM_010353	10090	14841	Gsg2	germ cell-specific gene 2	NM_010353.1	noAltMouse	noHumanHit
shRNA 2					TRCN0000027665	GCAGTTCTGTTGCCAGTTCTT	CCGGGCAGTTCTGTTGCCAGTTCTTCTCGAGAAGAACTGGCAACAGAACTGCTTTTT	pLKO.1	NM_010353.1-1118s1c1	CDS	NM_010353	10090	14841	Gsg2	germ cell-specific gene 2	NM_010353.1	noAltMouse	noHumanHit
shRNA 3					TRCN0000027650	CCTGGGATCACTATAACACAA	CCGGCCTGGGATCACTATAACACAACTCGAGTTGTGTTATAGTGATCCCAGGTTTTT	pLKO.1	NM_010353.1-1628s1c1	CDS	NM_010353	10090	14841	Gsg2	germ cell-specific gene 2	NM_010353.1	noAltMouse	noHumanHit
shRNA 4					TRCN0000027654	CGGAAGAGGAAACAGCAAGAA	CCGGCGGAAGAGGAAACAGCAAGAACTCGAGTTCTTGCTGTTTCCTCTTCCGTTTTT	pLKO.1	NM_010353.1-934s1c1	CDS	NM_010353	10090	14841	Gsg2	germ cell-specific gene 2	NM_010353.1	noAltMouse	noHumanHit
shRNA 5					TRCN0000027613	GCTCTGCCAACACAGTCTATT	CCGGGCTCTGCCAACACAGTCTATTCTCGAGAATAGACTGTGTTGGCAGAGCTTTTT	pLKO.1	NM_010353.1-2271s1c1	CDS	NM_010353	10090	14841	Gsg2	germ cell-specific gene 2	NM_010353.1	noAltMouse	noHumanHit
Gtf3c4	Q8BMQ2	Gtf3c4	General transcription factor 3C polypeptide 4 (EC 2.3.1.48) (TF3C-delta) (Transcription factor IIIC 90 kDa subunit) (TFIIIC 90 kDa subunit) (TFIIIC90) (Transcription factor IIIC subunit delta)	Mus musculus (Mouse)
shRNA 1					TRCN0000084573	GCCCAGCTCTTTAATATGTAA	CCGGGCCCAGCTCTTTAATATGTAACTCGAGTTACATATTAAAGAGCTGGGCTTTTTG	pLKO.1	NM_172977.1-3160s1c1	3UTR	NM_172977	10090	269252	Gtf3c4	general transcription factor IIIC, polypeptide 4	NM_172977.2	noAltMouse	noHumanHit
shRNA 2					TRCN0000084574	GCAGGTCTGAATGTTCACAAT	CCGGGCAGGTCTGAATGTTCACAATCTCGAGATTGTGAACATTCAGACCTGCTTTTTG	pLKO.1	NM_172977.1-1273s1c1	CDS	NM_172977	10090	269252	Gtf3c4	general transcription factor IIIC, polypeptide 4	NM_172977.2	noAltMouse	noHumanHit
shRNA 3					TRCN0000084575	CGTCTTTATGAGACTAGTTAT	CCGGCGTCTTTATGAGACTAGTTATCTCGAGATAACTAGTCTCATAAAGACGTTTTTG	pLKO.1	NM_172977.1-691s1c1	CDS	NM_172977	10090	269252	Gtf3c4	general transcription factor IIIC, polypeptide 4	NM_172977.2	noAltMouse	noHumanHit
shRNA 4					TRCN0000084576	GCACAGGTCTTGATTGGACAT	CCGGGCACAGGTCTTGATTGGACATCTCGAGATGTCCAATCAAGACCTGTGCTTTTTG	pLKO.1	NM_172977.1-2224s1c1	CDS	NM_172977	10090	269252	Gtf3c4	general transcription factor IIIC, polypeptide 4	NM_172977.2	noAltMouse	noHumanHit
shRNA 5					TRCN0000084577	CCTCTTTGAGAACGGGAATAT	CCGGCCTCTTTGAGAACGGGAATATCTCGAGATATTCCCGTTCTCAAAGAGGTTTTTG	pLKO.1	NM_172977.1-882s1c1	CDS	NM_172977	10090	269252	Gtf3c4	general transcription factor IIIC, polypeptide 4	NM_172977.2	noAltMouse	noHumanHit
H2afz	P0C0S6	H2afz H2az	Histone H2A.Z (H2A/z)	Mus musculus (Mouse)
shRNA 1					TRCN0000093043	CCTTATTATCTCAGGACTCTA	CCGGCCTTATTATCTCAGGACTCTACTCGAGTAGAGTCCTGAGATAATAAGGTTTTTG	pLKO.1	NM_016750.1-496s1c1	3UTR	NM_016750	10090	51788	H2afz	H2A histone family, member Z	NM_016750.2	XM_001000460.1 (LOC:666634),XM_001480384.1 (LOC:666634),XR_031328.1 (LOC:626950),XR_033615.1 (LOC:626950)	noHumanHit
shRNA 2					TRCN0000093044	CCGTATTCATCGACACCTGAA	CCGGCCGTATTCATCGACACCTGAACTCGAGTTCAGGTGTCGATGAATACGGTTTTTG	pLKO.1	NM_016750.1-188s1c1	CDS	NM_016750	10090	51788	H2afz	H2A histone family, member Z	NM_016750.2	XM_001000460.1 (LOC:666634),XM_001480384.1 (LOC:666634)	noHumanHit
shRNA 3					TRCN0000093045	CGTCACTTGCAGCTTGCTATA	CCGGCGTCACTTGCAGCTTGCTATACTCGAGTATAGCAAGCTGCAAGTGACGTTTTTG	pLKO.1	NM_016750.1-348s1c1	CDS	NM_016750	10090	51788	H2afz	H2A histone family, member Z	NM_016750.2	XR_031328.1 (LOC:626950),XR_033615.1 (LOC:626950)	noHumanHit
shRNA 4					TRCN0000093046	CGGGAAGAAAGGACAACAGAA	CCGGCGGGAAGAAAGGACAACAGAACTCGAGTTCTGTTGTCCTTTCTTCCCGTTTTTG	pLKO.1	NM_016750.1-452s1c1	CDS	NM_016750	10090	51788	H2afz	H2A histone family, member Z	NM_016750.2	XM_001000460.1 (LOC:666634),XM_001480384.1 (LOC:666634)	noHumanHit
shRNA 5					TRCN0000093047	CGACACCTGAAATCTAGGACA	CCGGCGACACCTGAAATCTAGGACACTCGAGTGTCCTAGATTTCAGGTGTCGTTTTTG	pLKO.1	NM_016750.1-198s1c1	CDS	NM_016750	10090	51788	H2afz	H2A histone family, member Z	NM_016750.2	XM_001000460.1 (LOC:666634),XM_001480384.1 (LOC:666634),XR_031328.1 (LOC:626950),XR_033615.1 (LOC:626950)	noHumanHit
Hat1	Q8BY71	Hat1	Histone acetyltransferase type B catalytic subunit (EC 2.3.1.48) (Histone acetyltransferase 1)	Mus musculus (Mouse)
shRNA 1					TRCN0000039274	CCGTGTTGAATATTCATCTAA	CCGGCCGTGTTGAATATTCATCTAACTCGAGTTAGATGAATATTCAACACGGTTTTTG	pLKO.1	NM_026115.2-294s1c1	CDS	NM_026115	10090	107435	Hat1	histone aminotransferase 1	NM_026115.4	noAltMouse	noHumanHit
shRNA 2					TRCN0000039275	GCAACATGCTAGAAGGGTTTA	CCGGGCAACATGCTAGAAGGGTTTACTCGAGTAAACCCTTCTAGCATGTTGCTTTTTG	pLKO.1	NM_026115.2-1008s1c1	CDS	NM_026115	10090	107435	Hat1	histone aminotransferase 1	NM_026115.4	noAltMouse	noHumanHit
shRNA 3					TRCN0000039276	GCAAGGATTCAGTGAAGATAT	CCGGGCAAGGATTCAGTGAAGATATCTCGAGATATCTTCACTGAATCCTTGCTTTTTG	pLKO.1	NM_026115.2-951s1c1	CDS	NM_026115	10090	107435	Hat1	histone aminotransferase 1	NM_026115.4	noAltMouse	noHumanHit
shRNA 4					TRCN0000039277	GCTAGCTTTATTGACGTGGAT	CCGGGCTAGCTTTATTGACGTGGATCTCGAGATCCACGTCAATAAAGCTAGCTTTTTG	pLKO.1	NM_026115.2-598s1c1	CDS	NM_026115	10090	107435	Hat1	histone aminotransferase 1	NM_026115.4	noAltMouse	NM_001033085.1 (LOC:8520),NM_003642.2 (LOC:8520)
shRNA 5					TRCN0000039278	CCAGAAGCTATTTGAAACTAA	CCGGCCAGAAGCTATTTGAAACTAACTCGAGTTAGTTTCAAATAGCTTCTGGTTTTTG	pLKO.1	NM_026115.2-869s1c1	CDS	NM_026115	10090	107435	Hat1	histone aminotransferase 1	NM_026115.4	noAltMouse	noHumanHit
HDAC1	O09106	Hdac1	Histone deacetylase 1 (HD1) (EC 3.5.1.98)	Mus musculus (Mouse)
shRNA 1					TRCN0000039399	GCTTGGGTAATAGCAGCCATT	CCGGGCTTGGGTAATAGCAGCCATTCTCGAGAATGGCTGCTATTACCCAAGCTTTTTG	pLKO.1	NM_008228.1-1784s1c1	3UTR	NM_008228	10090	433759	Hdac1	histone deacetylase 1	NM_008228.2	noAltMouse	noHumanHit
shRNA 2					TRCN0000039400	CCGGTATTTGATGGCTTGTTT	CCGGCCGGTATTTGATGGCTTGTTTCTCGAGAAACAAGCCATCAAATACCGGTTTTTG	pLKO.1	NM_008228.1-318s1c1	CDS	NM_008228	10090	433759	Hdac1	histone deacetylase 1	noHits	XR_032827.1 (LOC:230765),XR_034472.1 (LOC:230765),XR_034547.1 (LOC:545269)	noHumanHit
shRNA 3					TRCN0000039402	GCCAGTCATGTCCAAAGTAAT	CCGGGCCAGTCATGTCCAAAGTAATCTCGAGATTACTTTGGACATGACTGGCTTTTTG	pLKO.1	NM_008228.1-743s1c1	CDS	NM_008228	10090	433759	Hdac1	histone deacetylase 1	NM_008228.2	XR_032827.1 (LOC:230765),XR_032842.1 (LOC:545269),XR_034472.1 (LOC:230765),XR_034547.1 (LOC:545269)	noHumanHit
shRNA 4					TRCN0000039403	GCGTTCTATTCGCCCAGATAA	CCGGGCGTTCTATTCGCCCAGATAACTCGAGTTATCTGGGCGAATAGAACGCTTTTTG	pLKO.1	NM_008228.1-245s1c1	CDS	NM_008228	10090	433759	Hdac1	histone deacetylase 1	NM_008228.2	XR_032827.1 (LOC:230765),XR_034472.1 (LOC:230765)	noHumanHit
HDAC10	Q6P3E7	Hdac10	Histone deacetylase 10 (HD10) (EC 3.5.1.98)	Mus musculus (Mouse)
shRNA 1					TRCN0000039254	CCAGCCTGATATGGTGTTGAT	CCGGCCAGCCTGATATGGTGTTGATCTCGAGATCAACACCATATCAGGCTGGTTTTTG	pLKO.1	NM_199198.1-1883s1c1	CDS	NM_199198	10090	170787	Hdac10	histone deacetylase 10	NM_199198.1	noAltMouse	noHumanHit
shRNA 2					TRCN0000039256	GCAACATTGGATGTACTCATT	CCGGGCAACATTGGATGTACTCATTCTCGAGAATGAGTACATCCAATGTTGCTTTTTG	pLKO.1	NM_199198.1-1638s1c1	CDS	NM_199198	10090	170787	Hdac10	histone deacetylase 10	NM_199198.1	noAltMouse	noHumanHit
shRNA 3					TRCN0000039257	GCCGACTATTTGGCTGCCTTT	CCGGGCCGACTATTTGGCTGCCTTTCTCGAGAAAGGCAGCCAAATAGTCGGCTTTTTG	pLKO.1	NM_199198.1-885s1c1	CDS	NM_199198	10090	170787	Hdac10	histone deacetylase 10	NM_199198.1	noAltMouse	noHumanHit
shRNA 4					TRCN0000039258	CCAGGCTCTGATGTTTCTAAA	CCGGCCAGGCTCTGATGTTTCTAAACTCGAGTTTAGAAACATCAGAGCCTGGTTTTTG	pLKO.1	NM_199198.1-2105s1c1	CDS	NM_199198	10090	170787	Hdac10	histone deacetylase 10	NM_199198.1	noAltMouse	noHumanHit
HDAC11	Q91WA3	Hdac11	Histone deacetylase 11 (HD11) (EC 3.5.1.98)	Mus musculus (Mouse)
shRNA 1					TRCN0000039224	GCCACCATCATTGATCTCGAT	CCGGGCCACCATCATTGATCTCGATCTCGAGATCGAGATCAATGATGGTGGCTTTTTG	pLKO.1	NM_144919.1-554s1c1	CDS	NM_144919	10090	232232	Hdac11	histone deacetylase 11	NM_144919.2	noAltMouse	noHumanHit
shRNA 2					TRCN0000039225	CCATGATATACCCATCCTCAT	CCGGCCATGATATACCCATCCTCATCTCGAGATGAGGATGGGTATATCATGGTTTTTG	pLKO.1	NM_144919.1-904s1c1	CDS	NM_144919	10090	232232	Hdac11	histone deacetylase 11	NM_144919.2	noAltMouse	noHumanHit
shRNA 3					TRCN0000039226	CGTGTACTCACCACGTTACAA	CCGGCGTGTACTCACCACGTTACAACTCGAGTTGTAACGTGGTGAGTACACGTTTTTG	pLKO.1	NM_144919.1-85s1c1	CDS	NM_144919	10090	232232	Hdac11	histone deacetylase 11	NM_144919.2	noAltMouse	noHumanHit
shRNA 4					TRCN0000039227	CGAGTATACATCATGGATGTT	CCGGCGAGTATACATCATGGATGTTCTCGAGAACATCCATGATGTATACTCGTTTTTG	pLKO.1	NM_144919.1-620s1c1	CDS	NM_144919	10090	232232	Hdac11	histone deacetylase 11	NM_144919.2	noAltMouse	noHumanHit
HDAC2	P70288	Hdac2 Yy1bp	Histone deacetylase 2 (HD2) (EC 3.5.1.98) (YY1 transcription factor-binding protein)	Mus musculus (Mouse)
shRNA 1					TRCN0000039395	CCCAATGAGTTGCCATATAAT	CCGGCCCAATGAGTTGCCATATAATCTCGAGATTATATGGCAACTCATTGGGTTTTTG	pLKO.1	NM_008229.1-1144s1c1	CDS	NM_008229	10090	15182	Hdac2	histone deacetylase 2	NM_008229.2	noAltMouse	NM_001527.2 (LOC:3066)
shRNA 2					TRCN0000039396	GCTGTGAAATTAAACCGGCAA	CCGGGCTGTGAAATTAAACCGGCAACTCGAGTTGCCGGTTTAATTTCACAGCTTTTTG	pLKO.1	NM_008229.1-532s1c1	CDS	NM_008229	10090	15182	Hdac2	histone deacetylase 2	NM_008229.2	noAltMouse	noHumanHit
shRNA 3					TRCN0000039397	CGAGCATCAGACAAACGGATA	CCGGCGAGCATCAGACAAACGGATACTCGAGTATCCGTTTGTCTGATGCTCGTTTTTG	pLKO.1	NM_008229.1-1393s1c1	CDS	NM_008229	10090	15182	Hdac2	histone deacetylase 2	NM_008229.2	noAltMouse	noHumanHit
shRNA 4					TRCN0000039398	CGATCAATAAGACCAGATAAT	CCGGCGATCAATAAGACCAGATAATCTCGAGATTATCTGGTCTTATTGATCGTTTTTG	pLKO.1	NM_008229.1-400s1c1	CDS	NM_008229	10090	15182	Hdac2	histone deacetylase 2	NM_008229.2	noAltMouse	noHumanHit
HDAC3	O88895	Hdac3	Histone deacetylase 3 (HD3) (EC 3.5.1.98)	Mus musculus (Mouse)
shRNA 1					TRCN0000039389	CGTGGCTCTCTGAAACCTTAA	CCGGCGTGGCTCTCTGAAACCTTAACTCGAGTTAAGGTTTCAGAGAGCCACGTTTTTG	pLKO.1	NM_010411.1-1145s1c1	3UTR	NM_010411	10090	15183	Hdac3	histone deacetylase 3	NM_010411.2	noAltMouse	noHumanHit
shRNA 2					TRCN0000039390	CCTGCATTATGGTCTCTATAA	CCGGCCTGCATTATGGTCTCTATAACTCGAGTTATAGAGACCATAATGCAGGTTTTTG	pLKO.1	NM_010411.1-130s1c1	CDS	NM_010411	10090	15183	Hdac3	histone deacetylase 3	NM_010411.2	noAltMouse	noHumanHit
shRNA 3					TRCN0000039391	GTGTTGAATATGTCAAGAGTT	CCGGGTGTTGAATATGTCAAGAGTTCTCGAGAACTCTTGACATATTCAACACTTTTTG	pLKO.1	NM_010411.1-285s1c1	CDS	NM_010411	10090	15183	Hdac3	histone deacetylase 3	NM_010411.2	noAltMouse	noHumanHit
shRNA 4					TRCN0000039392	GAGGCCATTAGTGAGGAACTT	CCGGGAGGCCATTAGTGAGGAACTTCTCGAGAAGTTCCTCACTAATGGCCTCTTTTTG	pLKO.1	NM_010411.1-398s1c1	CDS	NM_010411	10090	15183	Hdac3	histone deacetylase 3	NM_010411.2	noAltMouse	noHumanHit
HDAC4	Q6NZM9	Hdac4	Histone deacetylase 4 (HD4) (EC 3.5.1.98)	Mus musculus (Mouse)
shRNA 1					TRCN0000039250	CATGGGTTTCTGCTACTTTAA	CCGGCATGGGTTTCTGCTACTTTAACTCGAGTTAAAGTAGCAGAAACCCATGTTTTTG	pLKO.1	NM_207225.1-2519s1c1	CDS	NM_207225	10090	208727	Hdac4	histone deacetylase 4	NM_207225.1	noAltMouse	noHumanHit
shRNA 2					TRCN0000039251	GTTCTACATCAGAGACCCAAT	CCGGGTTCTACATCAGAGACCCAATCTCGAGATTGGGTCTCTGATGTAGAACTTTTTG	pLKO.1	NM_207225.1-3102s1c1	CDS	NM_207225	10090	208727	Hdac4	histone deacetylase 4	NM_207225.1	noAltMouse	noHumanHit
shRNA 3					TRCN0000039252	GAGGCACAGTTGCATGAACAT	CCGGGAGGCACAGTTGCATGAACATCTCGAGATGTTCATGCAACTGTGCCTCTTTTTG	pLKO.1	NM_207225.1-426s1c1	CDS	NM_207225	10090	208727	Hdac4	histone deacetylase 4	NM_207225.1	noAltMouse	noHumanHit
shRNA 4					TRCN0000039253	ACTCTCTGATTGAGGCGCAAA	CCGGACTCTCTGATTGAGGCGCAAACTCGAGTTTGCGCCTCAATCAGAGAGTTTTTTG	pLKO.1	NM_207225.1-3211s1c1	CDS	NM_207225	10090	208727	Hdac4	histone deacetylase 4	NM_207225.1	noAltMouse	noHumanHit
HDAC5	Q9Z2V6	Hdac5	Histone deacetylase 5 (HD5) (EC 3.5.1.98) (Histone deacetylase mHDA1)	Mus musculus (Mouse)
shRNA 1					TRCN0000039384	CTGGGCAAGATCCTTACCAAA	CCGGCTGGGCAAGATCCTTACCAAACTCGAGTTTGGTAAGGATCTTGCCCAGTTTTTG	pLKO.1	NM_010412.2-1645s1c1	CDS	NM_010412	10090	15184	Hdac5	histone deacetylase 5	NM_001077696.1,NM_010412.3	noAltMouse	noHumanHit
shRNA 2					TRCN0000039385	CCAAACCAGTTCAGCCTCTAT	CCGGCCAAACCAGTTCAGCCTCTATCTCGAGATAGAGGCTGAACTGGTTTGGTTTTTG	pLKO.1	NM_010412.2-1129s1c1	CDS	NM_010412	10090	15184	Hdac5	histone deacetylase 5	NM_001077696.1,NM_010412.3	noAltMouse	noHumanHit
shRNA 3					TRCN0000039386	GCTCAAGAATGGATTTGCTAT	CCGGGCTCAAGAATGGATTTGCTATCTCGAGATAGCAAATCCATTCTTGAGCTTTTTG	pLKO.1	NM_010412.2-2514s1c1	CDS	NM_010412	10090	15184	Hdac5	histone deacetylase 5	NM_001077696.1,NM_010412.3	noAltMouse	noHumanHit
shRNA 4					TRCN0000039387	GCACCAGTGTATGTGCGGAAA	CCGGGCACCAGTGTATGTGCGGAAACTCGAGTTTCCGCACATACACTGGTGCTTTTTG	pLKO.1	NM_010412.2-2136s1c1	CDS	NM_010412	10090	15184	Hdac5	histone deacetylase 5	NM_001077696.1,NM_010412.3	noAltMouse	noHumanHit
shRNA 5					TRCN0000039388	CCAGGAATTCCTGTTGTCCAA	CCGGCCAGGAATTCCTGTTGTCCAACTCGAGTTGGACAACAGGAATTCCTGGTTTTTG	pLKO.1	NM_010412.2-618s1c1	CDS	NM_010412	10090	15184	Hdac5	histone deacetylase 5	NM_001077696.1,NM_010412.3	noAltMouse	noHumanHit
HDAC6	Q9Z2V5	Hdac6	Histone deacetylase 6 (HD6) (EC 3.5.1.98) (Histone deacetylase mHDA2)	Mus musculus (Mouse)
shRNA 1					TRCN0000008414	GAACCCATCTTGAATACCCTT	CCGGGAACCCATCTTGAATACCCTTCTCGAGAAGGGTATTCAAGATGGGTTCTTTTT	pLKO.1	NM_010413.2-3573s1c1	3UTR	NM_010413	10090	15185	Hdac6	histone deacetylase 6	NM_001130416.1,NM_010413.3	noAltMouse	noHumanHit
shRNA 2					TRCN0000008415	CGCTGACTACATTGCTGCTTT	CCGGCGCTGACTACATTGCTGCTTTCTCGAGAAAGCAGCAATGTAGTCAGCGTTTTT	pLKO.1	NM_010413.2-975s1c1	CDS	NM_010413	10090	15185	Hdac6	histone deacetylase 6	NM_001130416.1,NM_010413.3	noAltMouse	noHumanHit
shRNA 3					TRCN0000008416	CCTGGGAAAGAATCTACTCTA	CCGGCCTGGGAAAGAATCTACTCTACTCGAGTAGAGTAGATTCTTTCCCAGGTTTTT	pLKO.1	NM_010413.2-2686s1c1	CDS	NM_010413	10090	15185	Hdac6	histone deacetylase 6	noHits	noAltMouse	noHumanHit
shRNA 4					TRCN0000008417	GCACAATCTTATGGATGGGTA	CCGGGCACAATCTTATGGATGGGTACTCGAGTACCCATCCATAAGATTGTGCTTTTT	pLKO.1	NM_010413.2-681s1c1	CDS	NM_010413	10090	15185	Hdac6	histone deacetylase 6	NM_001130416.1,NM_010413.3	noAltMouse	noHumanHit
shRNA 5					TRCN0000008418	CCAAGTAACACCGGAAGGTTA	CCGGCCAAGTAACACCGGAAGGTTACTCGAGTAACCTTCCGGTGTTACTTGGTTTTT	pLKO.1	NM_010413.2-2283s1c1	CDS	NM_010413	10090	15185	Hdac6	histone deacetylase 6	noHits	noAltMouse	noHumanHit
HDAC7	Q8C2B3	Hdac7 Hdac7a	Histone deacetylase 7 (HD7) (EC 3.5.1.98) (Histone deacetylase 7A) (HD7a)	Mus musculus (Mouse)
shRNA 1					TRCN0000039335	TGCGCTACAAACCCAAGAAAT	CCGGTGCGCTACAAACCCAAGAAATCTCGAGATTTCTTGGGTTTGTAGCGCATTTTTG	pLKO.1	NM_019572.2-845s1c1	CDS	NM_019572	10090	56233	Hdac7	histone deacetylase 7	NM_019572.2	noAltMouse	noHumanHit
shRNA 2					TRCN0000039336	CCATGTTTCTGCCAAATGTTT	CCGGCCATGTTTCTGCCAAATGTTTCTCGAGAAACATTTGGCAGAAACATGGTTTTTG	pLKO.1	NM_019572.2-2694s1c1	CDS	NM_019572	10090	56233	Hdac7	histone deacetylase 7	NM_019572.2	noAltMouse	NM_001098416.2 (LOC:51564),NM_015401.3 (LOC:51564)
shRNA 3					TRCN0000039337	TGCAGATCATTCTACAGCCAT	CCGGTGCAGATCATTCTACAGCCATCTCGAGATGGCTGTAGAATGATCTGCATTTTTG	pLKO.1	NM_019572.2-2265s1c1	CDS	NM_019572	10090	56233	Hdac7	histone deacetylase 7	NM_019572.2	noAltMouse	noHumanHit
shRNA 4					TRCN0000039338	CTTCGGCAACTTCTCAATAAA	CCGGCTTCGGCAACTTCTCAATAAACTCGAGTTTATTGAGAAGTTGCCGAAGTTTTTG	pLKO.1	NM_019572.2-559s1c1	CDS	NM_019572	10090	56233	Hdac7	histone deacetylase 7	NM_019572.2	noAltMouse	noHumanHit
HDAC8	Q8VH37	Hdac8	Histone deacetylase 8 (HD8) (EC 3.5.1.98)	Mus musculus (Mouse)
shRNA 1					TRCN0000087999	CTACAGTGTCAATGTGCCCAT	CCGGCTACAGTGTCAATGTGCCCATCTCGAGATGGGCACATTGACACTGTAGTTTTTG	pLKO.1	XM_135999.3-967s1c1	CDS	XM_135999	10090	70315	Hdac8	histone deacetylase 8	NM_027382.3	noAltMouse	noHumanHit
shRNA 2					TRCN0000088000	GCAGATACTATTGCCGGAGAT	CCGGGCAGATACTATTGCCGGAGATCTCGAGATCTCCGGCAATAGTATCTGCTTTTTG	pLKO.1	XM_135999.3-1091s1c1	CDS	XM_135999	10090	70315	Hdac8	histone deacetylase 8	NM_027382.3	noAltMouse	noHumanHit
shRNA 3					TRCN0000088001	GTGGATTTGGATCTACACCAT	CCGGGTGGATTTGGATCTACACCATCTCGAGATGGTGTAGATCCAAATCCACTTTTTG	pLKO.1	XM_135999.3-818s1c1	CDS	XM_135999	10090	70315	Hdac8	histone deacetylase 8	NM_027382.3	noAltMouse	noHumanHit
shRNA 4					TRCN0000088002	CCATAGAATATGGACTAGGTT	CCGGCCATAGAATATGGACTAGGTTCTCGAGAACCTAGTCCATATTCTATGGTTTTTG	pLKO.1	XM_135999.3-573s1c1	CDS	XM_135999	10090	70315	Hdac8	histone deacetylase 8	NM_027382.3	noAltMouse	noHumanHit
HDAC9	Q99N13	Hdac9 Hdac7b Hdrp Mitr	Histone deacetylase 9 (HD9) (EC 3.5.1.98) (Histone deacetylase 7B) (HD7b) (Histone deacetylase-related protein) (MEF2-interacting transcription repressor MITR)	Mus musculus (Mouse)
shRNA 1					TRCN0000175285	CCTCTGGAACATTTCCTTAAT	CCGGCCTCTGGAACATTTCCTTAATCTCGAGATTAAGGAAATGTTCCAGAGGTTTTTTG	pLKO.1	NM_024124.2-3381s1c1	3UTR	NM_024124	10090	79221	Hdac9	histone deacetylase 9	NM_024124.3	noAltMouse	noHumanHit
shRNA 2					TRCN0000174507	CCAAGTAATCAATAGGCTCTA	CCGGCCAAGTAATCAATAGGCTCTACTCGAGTAGAGCCTATTGATTACTTGGTTTTTTG	pLKO.1	NM_024124.2-2297s1c1	3UTR	NM_024124	10090	79221	Hdac9	histone deacetylase 9	NM_024124.3	noAltMouse	noHumanHit
shRNA 3					TRCN0000174983	GCTCCAGGATTTGTAATTAAA	CCGGGCTCCAGGATTTGTAATTAAACTCGAGTTTAATTACAAATCCTGGAGCTTTTTTG	pLKO.1	NM_024124.2-2051s1c1	CDS	NM_024124	10090	79221	Hdac9	histone deacetylase 9	NM_024124.3	noAltMouse	NM_014707.1 (LOC:9734)
shRNA 4					TRCN0000176073	GAGCACATCAAGGAACTTCTA	CCGGGAGCACATCAAGGAACTTCTACTCGAGTAGAAGTTCCTTGATGTGCTCTTTTTTG	pLKO.1	NM_024124.2-569s1c1	CDS	NM_024124	10090	79221	Hdac9	histone deacetylase 9	NM_024124.3	noAltMouse	noHumanHit
shRNA 5					TRCN0000175012	GAAAGAATTTCACCAGGCATT	CCGGGAAAGAATTTCACCAGGCATTCTCGAGAATGCCTGGTGAAATTCTTTCTTTTTTG	pLKO.1	NM_024124.2-1595s1c1	CDS	NM_024124	10090	79221	Hdac9	histone deacetylase 9	NM_024124.3	noAltMouse	noHumanHit
Hist1h2be	Q6ZWY9	Hist1h2bc; Hist1h2be; Hist1h2bg	Histone H2B type 1-C/E/G	Mus musculus (Mouse)
shRNA 1					TRCN0000096944	CCACCTTTATATGGTTCTTTA	CCGGCCACCTTTATATGGTTCTTTACTCGAGTAAAGAACCATATAAAGGTGGTTTTTG	pLKO.1	NM_178194.2-698s1c1	3UTR	NM_178194	10090	319179	Hist1h2be	histone cluster 1, H2be	NM_178194.3	noAltMouse	noHumanHit
shRNA 2					TRCN0000096945	CACCAAGTACACCAGCTCCAA	CCGGCACCAAGTACACCAGCTCCAACTCGAGTTGGAGCTGGTGTACTTGGTGTTTTTG	pLKO.1	NM_178194.2-578s1c1	CDS	NM_178194	10090	319179	Hist1h2be	histone cluster 1, H2be	NM_178194.3	NM_001097979.2 (LOC:665596),NM_001110555.1 (LOC:665622),NM_023422.3 (LOC:68024),NM_175663.1 (LOC:319177),NM_175664.2 (LOC:319178),NM_175666.2 (LOC:319189),NM_178195.1 (LOC:319180),NM_178197.1 (LOC:319182),NM_178198.1 (LOC:319183),NM_178199.1 (LOC:319185),	NM_003519.3 (LOC:8340),NM_003524.2 (LOC:8345),NM_003525.2 (LOC:8346),NM_003526.2 (LOC:8347),NM_003527.4 (LOC:8348),NM_003528.2 (LOC:8349),NM_005692.3 (LOC:10061),NM_175055.2 (LOC:128312)
shRNA 3					TRCN0000096946	GACCATCACATCCCGGGAGAT	CCGGGACCATCACATCCCGGGAGATCTCGAGATCTCCCGGGATGTGATGGTCTTTTTG	pLKO.1	NM_178194.2-485s1c1	CDS	NM_178194	10090	319179	Hist1h2be	histone cluster 1, H2be	NM_178194.3	NM_178201.1 (LOC:319187)	noHumanHit
shRNA 4					TRCN0000096948	CCAAGGCTGTCACCAAGTACA	CCGGCCAAGGCTGTCACCAAGTACACTCGAGTGTACTTGGTGACAGCCTTGGTTTTTG	pLKO.1	NM_178194.2-568s1c1	CDS	NM_178194	10090	319179	Hist1h2be	histone cluster 1, H2be	NM_178194.3	NM_175666.2 (LOC:319189),NM_178195.1 (LOC:319180),NM_178197.1 (LOC:319182),NM_178201.1 (LOC:319187),NM_178202.2 (LOC:319188)	NM_005692.3 (LOC:10061),NM_175055.2 (LOC:128312)
Hltf	Q6PCN7	Hltf Smarca3 Snf2l3 Zbu1	Helicase-like transcription factor (EC 2.3.2.27) (EC 3.6.4.-) (P113) (RING-type E3 ubiquitin transferase HLTF) (SWI/SNF-related matrix-associated actin-dependent regulator of chromatin subfamily A member 3) (Sucrose nonfermenting protein 2-like 3) (TNF-response element-binding protein)	Mus musculus (Mouse)
shRNA 1					TRCN0000085343	GCCTAATAATCCCTATGATAA	CCGGGCCTAATAATCCCTATGATAACTCGAGTTATCATAGGGATTATTAGGCTTTTTG	pLKO.1	NM_009210.1-264s1c1	CDS	NM_009210	10090	20585	Hltf	helicase-like transcription factor	NM_009210.2,NM_144959.2	noAltMouse	noHumanHit
shRNA 2					TRCN0000085344	GCCACATGCAAAGTGTCCTTT	CCGGGCCACATGCAAAGTGTCCTTTCTCGAGAAAGGACACTTTGCATGTGGCTTTTTG	pLKO.1	NM_009210.1-2358s1c1	CDS	NM_009210	10090	20585	Hltf	helicase-like transcription factor	NM_009210.2,NM_144959.2	noAltMouse	noHumanHit
shRNA 3					TRCN0000085345	GCTATTACACAGGAGTTGTAA	CCGGGCTATTACACAGGAGTTGTAACTCGAGTTACAACTCCTGTGTAATAGCTTTTTG	pLKO.1	NM_009210.1-212s1c1	CDS	NM_009210	10090	20585	Hltf	helicase-like transcription factor	NM_009210.2,NM_144959.2	noAltMouse	noHumanHit
shRNA 4					TRCN0000085346	CAGCGCAATGACTTATATTAT	CCGGCAGCGCAATGACTTATATTATCTCGAGATAATATAAGTCATTGCGCTGTTTTTG	pLKO.1	NM_009210.1-796s1c1	CDS	NM_009210	10090	20585	Hltf	helicase-like transcription factor	NM_009210.2,NM_144959.2	noAltMouse	noHumanHit
shRNA 5					TRCN0000085347	CCATGCCATTCGAAATCCAAA	CCGGCCATGCCATTCGAAATCCAAACTCGAGTTTGGATTTCGAATGGCATGGTTTTTG	pLKO.1	NM_009210.1-1659s1c1	CDS	NM_009210	10090	20585	Hltf	helicase-like transcription factor	NM_009210.2,NM_144959.2	noAltMouse	noHumanHit
Hmg20b	Q9Z104	Hmg20b Braf35 Hmgx2 Smarce1r	SWI/SNF-related matrix-associated actin-dependent regulator of chromatin subfamily E member 1-related (SMARCE1-related protein) (BRCA2-associated factor 35) (HMG box-containing protein 20B) (Structural DNA-binding protein BRAF35)	Mus musculus (Mouse)
shRNA 1					TRCN0000081663	CCCAGAAAGAAGCTACACCTT	CCGGCCCAGAAAGAAGCTACACCTTCTCGAGAAGGTGTAGCTTCTTTCTGGGTTTTTG	pLKO.1	NM_010440.1-1231s1c1	3UTR	NM_010440	10090	15353	Hmg20b	high mobility group 20 B	NM_010440.2	noAltMouse	noHumanHit
shRNA 2					TRCN0000081664	CCCATCTTCACGGAAGAGTTT	CCGGCCCATCTTCACGGAAGAGTTTCTCGAGAAACTCTTCCGTGAAGATGGGTTTTTG	pLKO.1	NM_010440.1-795s1c1	CDS	NM_010440	10090	15353	Hmg20b	high mobility group 20 B	NM_010440.2	noAltMouse	noHumanHit
shRNA 3					TRCN0000081665	CCCGGAGATCACGAAGATGTT	CCGGCCCGGAGATCACGAAGATGTTCTCGAGAACATCTTCGTGATCTCCGGGTTTTTG	pLKO.1	NM_010440.1-530s1c1	CDS	NM_010440	10090	15353	Hmg20b	high mobility group 20 B	NM_010440.2	noAltMouse	noHumanHit
shRNA 4					TRCN0000081666	GTCTGCACTGAGAAGATTCAA	CCGGGTCTGCACTGAGAAGATTCAACTCGAGTTGAATCTTCTCAGTGCAGACTTTTTG	pLKO.1	NM_010440.1-672s1c1	CDS	NM_010440	10090	15353	Hmg20b	high mobility group 20 B	NM_010440.2	noAltMouse	noHumanHit
shRNA 5					TRCN0000081667	TGGCTATGTTCGCTTCCTGAA	CCGGTGGCTATGTTCGCTTCCTGAACTCGAGTTCAGGAAGCGAACATAGCCATTTTTG	pLKO.1	NM_010440.1-464s1c1	CDS	NM_010440	10090	15353	Hmg20b	high mobility group 20 B	NM_010440.2	noAltMouse	noHumanHit
Hspa9	P38647	Hspa9 Grp75 Hsp74 Hspa9a	Stress-70 protein, mitochondrial (75 kDa glucose-regulated protein) (GRP-75) (Heat shock 70 kDa protein 9) (Mortalin) (Peptide-binding protein 74) (PBP74) (p66 MOT)	Mus musculus (Mouse)
shRNA 1					TRCN0000112216	GCAGGCGTCATTGAAACTCTT	CCGGGCAGGCGTCATTGAAACTCTTCTCGAGAAGAGTTTCAATGACGCCTGCTTTTTG	pLKO.1	NM_010481.1-1996s1c1	CDS	NM_010481	10090	15526	Hspa9	heat shock protein 9	NM_010481.2	noAltMouse	noHumanHit
shRNA 2					TRCN0000112217	GCTGGAGACAACAAACTTCTA	CCGGGCTGGAGACAACAAACTTCTACTCGAGTAGAAGTTTGTTGTCTCCAGCTTTTTG	pLKO.1	NM_010481.1-1553s1c1	CDS	NM_010481	10090	15526	Hspa9	heat shock protein 9	NM_010481.2	noAltMouse	noHumanHit
shRNA 3					TRCN0000112218	GCTGTTATGGAGGGCAAACAA	CCGGGCTGTTATGGAGGGCAAACAACTCGAGTTGTTTGCCCTCCATAACAGCTTTTTG	pLKO.1	NM_010481.1-275s1c1	CDS	NM_010481	10090	15526	Hspa9	heat shock protein 9	NM_010481.2	noAltMouse	noHumanHit
Ing3	Q8VEK6	Ing3	Inhibitor of growth protein 3 (p47ING3)	Mus musculus (Mouse)
shRNA 1					TRCN0000103675	GCTGTTATGTTACACTGTATA	CCGGGCTGTTATGTTACACTGTATACTCGAGTATACAGTGTAACATAACAGCTTTTTG	pLKO.1	NM_023626.3-1787s1c1	3UTR	NM_023626	10090	71777	Ing3	inhibitor of growth family, member 3	NM_023626.4	noAltMouse	noHumanHit
shRNA 2					TRCN0000103676	CCTCGGTATTGCATCTGTAAT	CCGGCCTCGGTATTGCATCTGTAATCTCGAGATTACAGATGCAATACCGAGGTTTTTG	pLKO.1	NM_023626.3-1207s1c1	CDS	NM_023626	10090	71777	Ing3	inhibitor of growth family, member 3	NM_023626.4	noAltMouse	noHumanHit
shRNA 3					TRCN0000103677	GATTGGACTTACGACCCAAAT	CCGGGATTGGACTTACGACCCAAATCTCGAGATTTGGGTCGTAAGTCCAATCTTTTTG	pLKO.1	NM_023626.3-1183s1c1	CDS	NM_023626	10090	71777	Ing3	inhibitor of growth family, member 3	NM_023626.4	noAltMouse	NM_019071.2 (LOC:54556)
shRNA 4					TRCN0000103679	CGATTGGACTTACGACCCAAA	CCGGCGATTGGACTTACGACCCAAACTCGAGTTTGGGTCGTAAGTCCAATCGTTTTTG	pLKO.1	NM_023626.3-1182s1c1	CDS	NM_023626	10090	71777	Ing3	inhibitor of growth family, member 3	NM_023626.4	noAltMouse	noHumanHit
Ino80	Q6ZPV2	Ino80 Inoc1 Kiaa1259	DNA helicase INO80 (EC 3.6.4.12) (INO80 complex subunit A) (Putative DNA helicase INO80 complex homolog 1)	Mus musculus (Mouse)
shRNA 1					TRCN0000096374	CCTCTAATTTGCACACCTGAA	CCGGCCTCTAATTTGCACACCTGAACTCGAGTTCAGGTGTGCAAATTAGAGGTTTTTG	pLKO.1	NM_026574.2-5981s1c1	3UTR	NM_026574	10090	68142	Ino80	INO80 homolog (S. cerevisiae)	NM_026574.3	noAltMouse	noHumanHit
shRNA 2					TRCN0000096375	GCTCTCTACATACGACCCTTT	CCGGGCTCTCTACATACGACCCTTTCTCGAGAAAGGGTCGTATGTAGAGAGCTTTTTG	pLKO.1	NM_026574.2-871s1c1	CDS	NM_026574	10090	68142	Ino80	INO80 homolog (S. cerevisiae)	NM_026574.3	noAltMouse	noHumanHit
shRNA 3					TRCN0000096376	CGGCTGGTCTTTCATCAGAAT	CCGGCGGCTGGTCTTTCATCAGAATCTCGAGATTCTGATGAAAGACCAGCCGTTTTTG	pLKO.1	NM_026574.2-3553s1c1	CDS	NM_026574	10090	68142	Ino80	INO80 homolog (S. cerevisiae)	NM_026574.3	noAltMouse	noHumanHit
shRNA 4					TRCN0000096377	GCCGTTGGATTCTTACTGTAA	CCGGGCCGTTGGATTCTTACTGTAACTCGAGTTACAGTAAGAATCCAACGGCTTTTTG	pLKO.1	NM_026574.2-3364s1c1	CDS	NM_026574	10090	68142	Ino80	INO80 homolog (S. cerevisiae)	NM_026574.3	noAltMouse	noHumanHit
shRNA 5					TRCN0000096378	CGTTGGAAGATTCTCTTACAA	CCGGCGTTGGAAGATTCTCTTACAACTCGAGTTGTAAGAGAATCTTCCAACGTTTTTG	pLKO.1	NM_026574.2-2291s1c1	CDS	NM_026574	10090	68142	Ino80	INO80 homolog (S. cerevisiae)	NM_026574.3	noAltMouse	noHumanHit
Ino80b	Q99PT3	Ino80b Hmga1l4 Papa1 Znhit4	INO80 complex subunit B (High mobility group AT-hook 1-like 4) (PAP-1-associated protein 1) (PAPA-1) (Zinc finger HIT domain-containing protein 4)	Mus musculus (Mouse)
shRNA 1					TRCN0000124089	GTGGTGGATAATGAAGAGGAA	CCGGGTGGTGGATAATGAAGAGGAACTCGAGTTCCTCTTCATTATCCACCACTTTTTG	pLKO.1	NM_023547.1-268s1c1	CDS	NM_023547	10090	70020	Ino80b	INO80 complex subunit B	NM_023547.1	noAltMouse	noHumanHit
shRNA 2					TRCN0000124090	CCCACTTTCACTGTGATTCCT	CCGGCCCACTTTCACTGTGATTCCTCTCGAGAGGAATCACAGTGAAAGTGGGTTTTTG	pLKO.1	NM_023547.1-217s1c1	CDS	NM_023547	10090	70020	Ino80b	INO80 complex subunit B	NM_023547.1	noAltMouse	noHumanHit
shRNA 3					TRCN0000124091	GCTGGATGAAGACAGTAATCT	CCGGGCTGGATGAAGACAGTAATCTCTCGAGAGATTACTGTCTTCATCCAGCTTTTTG	pLKO.1	NM_023547.1-327s1c1	CDS	NM_023547	10090	70020	Ino80b	INO80 complex subunit B	NM_023547.1	noAltMouse	NM_031288.2 (LOC:83444)
shRNA 4					TRCN0000124092	CGGCCACGGAGTACACAAGAA	CCGGCGGCCACGGAGTACACAAGAACTCGAGTTCTTGTGTACTCCGTGGCCGTTTTTG	pLKO.1	NM_023547.1-54s1c1	CDS	NM_023547	10090	70020	Ino80b	INO80 complex subunit B	NM_023547.1	noAltMouse	noHumanHit
Itpr1	P11881	Itpr1 Insp3r Pcd6 Pcp1	Inositol 1,4,5-trisphosphate receptor type 1 (IP3 receptor isoform 1) (IP3R 1) (InsP3R1) (Inositol 1,4,5-trisphosphate-binding protein P400) (Protein PCD-6) (Purkinje cell protein 1) (Type 1 inositol 1,4,5-trisphosphate receptor) (Type 1 InsP3 receptor)	Mus musculus (Mouse)
shRNA 1					TRCN0000012438	GCAGTAGGTAAGAAGTTATTA	CCGGGCAGTAGGTAAGAAGTTATTACTCGAGTAATAACTTCTTACCTACTGCTTTTT	pLKO.1	NM_010585.2-9490s1c1	3UTR	NM_010585	10090	16438	Itpr1	inositol 1,4,5-triphosphate receptor 1	NM_010585.3	noAltMouse	noHumanHit
shRNA 2					TRCN0000012439	CGGCATAACAAAGAACTTCAA	CCGGCGGCATAACAAAGAACTTCAACTCGAGTTGAAGTTCTTTGTTATGCCGTTTTT	pLKO.1	NM_010585.2-6818s1c1	CDS	NM_010585	10090	16438	Itpr1	inositol 1,4,5-triphosphate receptor 1	NM_010585.3	noAltMouse	noHumanHit
shRNA 3					TRCN0000012440	CGAGAGTTTGATGAAAGCAAT	CCGGCGAGAGTTTGATGAAAGCAATCTCGAGATTGCTTTCATCAAACTCTCGTTTTT	pLKO.1	NM_010585.2-3323s1c1	CDS	NM_010585	10090	16438	Itpr1	inositol 1,4,5-triphosphate receptor 1	NM_010585.3	noAltMouse	NM_001099952.1 (LOC:3708),NM_002222.4 (LOC:3708)
shRNA 4					TRCN0000012441	CGAGGTTAAGATCGCTTACAT	CCGGCGAGGTTAAGATCGCTTACATCTCGAGATGTAAGCGATCTTAACCTCGTTTTT	pLKO.1	NM_010585.2-4576s1c1	CDS	NM_010585	10090	16438	Itpr1	inositol 1,4,5-triphosphate receptor 1	NM_010585.3	noAltMouse	noHumanHit
shRNA 5					TRCN0000012442	GCCTCTTTAAGCTATGTCCTA	CCGGGCCTCTTTAAGCTATGTCCTACTCGAGTAGGACATAGCTTAAAGAGGCTTTTT	pLKO.1	NM_010585.2-495s1c1	CDS	NM_010585	10090	16438	Itpr1	inositol 1,4,5-triphosphate receptor 1	NM_010585.3	noAltMouse	noHumanHit
Kat2a	Q9JHD2	Kat2a Gcn5l2	Histone acetyltransferase KAT2A (EC 2.3.1.48) (General control of amino acid synthesis protein 5-like 2) (Histone acetyltransferase GCN5) (MmGCN5) (Lysine acetyltransferase 2A)	Mus musculus (Mouse)
shRNA 1					TRCN0000039405	GAGATCATCAAGAAGTTGATT	CCGGGAGATCATCAAGAAGTTGATTCTCGAGAATCAACTTCTTGATGATCTCTTTTTG	pLKO.1	NM_020004.1-1996s1c1	CDS	NM_020004	10090	14534	Kat2a	K(lysine) acetyltransferase 2A	NM_001038010.1,NM_020004.4	noAltMouse	noHumanHit
shRNA 2					TRCN0000039406	GAAGCCTTCTACGGTCCATTT	CCGGGAAGCCTTCTACGGTCCATTTCTCGAGAAATGGACCGTAGAAGGCTTCTTTTTG	pLKO.1	NM_020004.1-941s1c1	CDS	NM_020004	10090	14534	Kat2a	K(lysine) acetyltransferase 2A	NM_001038010.1,NM_020004.4	noAltMouse	noHumanHit
shRNA 3					TRCN0000039407	CGTGCCAAGAAGCTTGAGAAA	CCGGCGTGCCAAGAAGCTTGAGAAACTCGAGTTTCTCAAGCTTCTTGGCACGTTTTTG	pLKO.1	NM_020004.1-280s1c1	CDS	NM_020004	10090	14534	Kat2a	K(lysine) acetyltransferase 2A	NM_001038010.1,NM_020004.4	noAltMouse	noHumanHit
shRNA 4					TRCN0000039408	CCTAAAGGAGTACCACATCAA	CCGGCCTAAAGGAGTACCACATCAACTCGAGTTGATGTGGTACTCCTTTAGGTTTTTG	pLKO.1	NM_020004.1-1770s1c1	CDS	NM_020004	10090	14534	Kat2a	K(lysine) acetyltransferase 2A	NM_001038010.1,NM_020004.4	noAltMouse	noHumanHit
Kat2b	Q9JHD1	Kat2b Pcaf	Histone acetyltransferase KAT2B (EC 2.3.1.48) (Histone acetyltransferase PCAF) (Histone acetylase PCAF) (Lysine acetyltransferase 2B) (P300/CBP-associated factor) (P/CAF)	Mus musculus (Mouse)
shRNA 1					TRCN0000039379	GCAGGTGAAGAACCATCCAAA	CCGGGCAGGTGAAGAACCATCCAAACTCGAGTTTGGATGGTTCTTCACCTGCTTTTTG	pLKO.1	NM_020005.1-2154s1c1	CDS	NM_020005	10090	18519	Kat2b	K(lysine) acetyltransferase 2B	NM_020005.3	noAltMouse	noHumanHit
shRNA 2					TRCN0000039380	CTCTTGAGAAACGCACGCTTA	CCGGCTCTTGAGAAACGCACGCTTACTCGAGTAAGCGTGCGTTTCTCAAGAGTTTTTG	pLKO.1	NM_020005.1-950s1c1	CDS	NM_020005	10090	18519	Kat2b	K(lysine) acetyltransferase 2B	NM_020005.3	noAltMouse	noHumanHit
shRNA 3					TRCN0000039381	CAGTAATCAGTCCTCCTGTTA	CCGGCAGTAATCAGTCCTCCTGTTACTCGAGTAACAGGAGGACTGATTACTGTTTTTG	pLKO.1	NM_020005.1-1094s1c1	CDS	NM_020005	10090	18519	Kat2b	K(lysine) acetyltransferase 2B	NM_020005.3	noAltMouse	noHumanHit
shRNA 4					TRCN0000039382	CCGGGATATTATGAAGTTATA	CCGGCCGGGATATTATGAAGTTATACTCGAGTATAACTTCATAATATCCCGGTTTTTG	pLKO.1	NM_020005.1-2215s1c1	CDS	NM_020005	10090	18519	Kat2b	K(lysine) acetyltransferase 2B	NM_020005.3	XM_284106.6 (LOC:330129),XM_906137.2 (LOC:330129)	noHumanHit
shRNA 5					TRCN0000039383	GCACGCTTATCCTCACACATT	CCGGGCACGCTTATCCTCACACATTCTCGAGAATGTGTGAGGATAAGCGTGCTTTTTG	pLKO.1	NM_020005.1-962s1c1	CDS	NM_020005	10090	18519	Kat2b	K(lysine) acetyltransferase 2B	NM_020005.3	noAltMouse	noHumanHit
Kat5	Q8CHK4	Kat5 Htatip Tip60	Histone acetyltransferase KAT5 (EC 2.3.1.48) (60 kDa Tat-interactive protein) (Tip60) (Histone acetyltransferase HTATIP) (Lysine acetyltransferase 5)	Mus musculus (Mouse)
shRNA 1					TRCN0000039299	CCTCCTATCCTACCGAAGTTA	CCGGCCTCCTATCCTACCGAAGTTACTCGAGTAACTTCGGTAGGATAGGAGGTTTTTG	pLKO.1	NM_178637.1-1230s1c1	CDS	NM_178637	10090	81601	Kat5	K(lysine) acetyltransferase 5	NM_178637.1	noAltMouse	noHumanHit
shRNA 2					TRCN0000039300	CGGAGTATGACTGCAAAGGTT	CCGGCGGAGTATGACTGCAAAGGTTCTCGAGAACCTTTGCAGTCATACTCCGTTTTTG	pLKO.1	NM_178637.1-1025s1c1	CDS	NM_178637	10090	81601	Kat5	K(lysine) acetyltransferase 5	NM_178637.1	noAltMouse	noHumanHit
shRNA 3					TRCN0000039301	GACTTCAACAAACGTCTGGAT	CCGGGACTTCAACAAACGTCTGGATCTCGAGATCCAGACGTTTGTTGAAGTCTTTTTG	pLKO.1	NM_178637.1-145s1c1	CDS	NM_178637	10090	81601	Kat5	K(lysine) acetyltransferase 5	NM_178637.1	noAltMouse	NM_006388.2 (LOC:10524),NM_182709.1 (LOC:10524),NM_182710.1 (LOC:10524)
shRNA 4					TRCN0000039302	CCATCAATGAGATCAGTGAAA	CCGGCCATCAATGAGATCAGTGAAACTCGAGTTTCACTGATCTCATTGATGGTTTTTG	pLKO.1	NM_178637.1-1319s1c1	CDS	NM_178637	10090	81601	Kat5	K(lysine) acetyltransferase 5	NM_178637.1	noAltMouse	noHumanHit
shRNA 5					TRCN0000039303	GAAGATCCAATTTCCCAAGAA	CCGGGAAGATCCAATTTCCCAAGAACTCGAGTTCTTGGGAAATTGGATCTTCTTTTTG	pLKO.1	NM_178637.1-198s1c1	CDS	NM_178637	10090	81601	Kat5	K(lysine) acetyltransferase 5	NM_178637.1	noAltMouse	noHumanHit
Kdm1a	Q6ZQ88	Kdm1a Aof2 Kiaa0601 Lsd1	Lysine-specific histone demethylase 1A (EC 1.-.-.-) (BRAF35-HDAC complex protein BHC110) (Flavin-containing amine oxidase domain-containing protein 2)	Mus musculus (Mouse)
shRNA 1					TRCN0000071373	CGGCATCTACAAGAGGATAAA	CCGGCGGCATCTACAAGAGGATAAACTCGAGTTTATCCTCTTGTAGATGCCGTTTTTG	pLKO.1	NM_133872.1-920s1c1	CDS	NM_133872	10090	99982	Kdm1	lysine (K)-specific demethylase 1	NM_133872.2	noAltMouse	noHumanHit
shRNA 2					TRCN0000071374	CCAAGGTAGAATACAGAGAAA	CCGGCCAAGGTAGAATACAGAGAAACTCGAGTTTCTCTGTATTCTACCTTGGTTTTTG	pLKO.1	NM_133872.1-475s1c1	CDS	NM_133872	10090	99982	Kdm1	lysine (K)-specific demethylase 1	NM_133872.2	noAltMouse	noHumanHit
shRNA 3					TRCN0000071375	CCACAAGTCAAACCTTTATTT	CCGGCCACAAGTCAAACCTTTATTTCTCGAGAAATAAAGGTTTGACTTGTGGTTTTTG	pLKO.1	NM_133872.1-1954s1c1	CDS	NM_133872	10090	99982	Kdm1	lysine (K)-specific demethylase 1	NM_133872.2	noAltMouse	noHumanHit
shRNA 4					TRCN0000071376	GCTGAAGGCTTGGACATTAAA	CCGGGCTGAAGGCTTGGACATTAAACTCGAGTTTAATGTCCAAGCCTTCAGCTTTTTG	pLKO.1	NM_133872.1-1863s1c1	CDS	NM_133872	10090	99982	Kdm1	lysine (K)-specific demethylase 1	NM_133872.2	noAltMouse	noHumanHit
shRNA 5					TRCN0000071377	GAGTTGAAAGAGCTTCTTAAT	CCGGGAGTTGAAAGAGCTTCTTAATCTCGAGATTAAGAAGCTCTTTCAACTCTTTTTG	pLKO.1	NM_133872.1-1446s1c1	CDS	NM_133872	10090	99982	Kdm1	lysine (K)-specific demethylase 1	NM_133872.2	noAltMouse	noHumanHit
Kdm2a	P59997	Kdm2a Fbxl11 Jhdm1a Kiaa1004	Lysine-specific demethylase 2A (EC 1.14.11.27) (F-box and leucine-rich repeat protein 11) (F-box/LRR-repeat protein 11) (JmjC domain-containing histone demethylation protein 1A) ([Histone-H3]-lysine-36 demethylase 1A)	Mus musculus (Mouse)
shRNA 1					TRCN0000092168	GCCGCAAAGAACTTTGTGAAT	CCGGGCCGCAAAGAACTTTGTGAATCTCGAGATTCACAAAGTTCTTTGCGGCTTTTTG	pLKO.1	NM_001001984.1-3105s1c1	3UTR	NM_001001984	10090	225876	Kdm2a	lysine (K)-specific demethylase 2A	NM_001001984.2	noAltMouse	noHumanHit
shRNA 2					TRCN0000092169	CGATGTCTTGTAGATAAGTTA	CCGGCGATGTCTTGTAGATAAGTTACTCGAGTAACTTATCTACAAGACATCGTTTTTG	pLKO.1	NM_001001984.1-1776s1c1	CDS	NM_001001984	10090	225876	Kdm2a	lysine (K)-specific demethylase 2A	NM_001001984.2	noAltMouse	noHumanHit
shRNA 3					TRCN0000092170	GCTCCAAACCAACAAATATAA	CCGGGCTCCAAACCAACAAATATAACTCGAGTTATATTTGTTGGTTTGGAGCTTTTTG	pLKO.1	NM_001001984.1-521s1c1	CDS	NM_001001984	10090	225876	Kdm2a	lysine (K)-specific demethylase 2A	NM_001001984.2	noAltMouse	noHumanHit
shRNA 4					TRCN0000092171	CCCACAGGAATAGAAGACGAA	CCGGCCCACAGGAATAGAAGACGAACTCGAGTTCGTCTTCTATTCCTGTGGGTTTTTG	pLKO.1	NM_001001984.1-1827s1c1	CDS	NM_001001984	10090	225876	Kdm2a	lysine (K)-specific demethylase 2A	NM_001001984.2	noAltMouse	noHumanHit
shRNA 5					TRCN0000092172	TGCCTCATTCAGTTACGTGTT	CCGGTGCCTCATTCAGTTACGTGTTCTCGAGAACACGTAACTGAATGAGGCATTTTTG	pLKO.1	NM_001001984.1-2233s1c1	CDS	NM_001001984	10090	225876	Kdm2a	lysine (K)-specific demethylase 2A	NM_001001984.2	noAltMouse	noHumanHit
Kdm2b	Q6P1G2	Kdm2b Fbl10 Fbxl10 Jhdm1b Kiaa3014	Lysine-specific demethylase 2B (EC 1.14.11.27) (F-box and leucine-rich repeat protein 10) (F-box protein FBL10) (F-box/LRR-repeat protein 10) (JmjC domain-containing histone demethylation protein 1B) ([Histone-H3]-lysine-36 demethylase 1B)	Mus musculus (Mouse)
shRNA 1					TRCN0000092538	GCCTATTATTTCCCTTTGGAA	CCGGGCCTATTATTTCCCTTTGGAACTCGAGTTCCAAAGGGAAATAATAGGCTTTTTG	pLKO.1	XM_144523.3-2552s1c1	3UTR	XM_144523	10090	30841	Kdm2b	lysine (K)-specific demethylase 2B	NM_001003953.1,NM_001005866.1,NM_013910.2	noAltMouse	noHumanHit
shRNA 2					TRCN0000092540	GCGGCTCATTATTCGCCATAT	CCGGGCGGCTCATTATTCGCCATATCTCGAGATATGGCGAATAATGAGCCGCTTTTTG	pLKO.1	XM_144523.3-2153s1c1	CDS	XM_144523	10090	30841	Kdm2b	lysine (K)-specific demethylase 2B	NM_001003953.1,NM_001005866.1,NM_013910.2	XM_001473301.1 (LOC:100039668)	noHumanHit
shRNA 3					TRCN0000092541	TGCGGCTCATTATTCGCCATA	CCGGTGCGGCTCATTATTCGCCATACTCGAGTATGGCGAATAATGAGCCGCATTTTTG	pLKO.1	XM_144523.3-2152s1c1	CDS	XM_144523	10090	30841	Kdm2b	lysine (K)-specific demethylase 2B	NM_001003953.1,NM_001005866.1,NM_013910.2	XM_001473301.1 (LOC:100039668)	noHumanHit
shRNA 4					TRCN0000092542	GCTGTGGAAATATCTGTCATA	CCGGGCTGTGGAAATATCTGTCATACTCGAGTATGACAGATATTTCCACAGCTTTTTG	pLKO.1	XM_144523.3-2335s1c1	CDS	XM_144523	10090	30841	Kdm2b	lysine (K)-specific demethylase 2B	NM_001003953.1,NM_001005866.1,NM_013910.2	XM_001473301.1 (LOC:100039668)	noHumanHit
Kdm4a	Q8BW72	Kdm4a Jhdm3a Jmjd2 Jmjd2a Kiaa0677	Lysine-specific demethylase 4A (EC 1.14.11.-) (JmjC domain-containing histone demethylation protein 3A) (Jumonji domain-containing protein 2A)	Mus musculus (Mouse)
shRNA 1					TRCN0000103525	CGCTTCAAACTGAAGTGTGTT	CCGGCGCTTCAAACTGAAGTGTGTTCTCGAGAACACACTTCAGTTTGAAGCGTTTTTG	pLKO.1	NM_172382.1-2571s1c1	CDS	NM_172382	10090	230674	Kdm4a	lysine (K)-specific demethylase 4A	NM_172382.1	noAltMouse	noHumanHit
shRNA 2					TRCN0000103526	CGAACATCCTACGACGATATT	CCGGCGAACATCCTACGACGATATTCTCGAGAATATCGTCGTAGGATGTTCGTTTTTG	pLKO.1	NM_172382.1-264s1c1	CDS	NM_172382	10090	230674	Kdm4a	lysine (K)-specific demethylase 4A	NM_172382.1	noAltMouse	noHumanHit
shRNA 3					TRCN0000103527	CCGCGATACAGTGAATTTGAA	CCGGCCGCGATACAGTGAATTTGAACTCGAGTTCAAATTCACTGTATCGCGGTTTTTG	pLKO.1	NM_172382.1-423s1c1	CDS	NM_172382	10090	230674	Kdm4a	lysine (K)-specific demethylase 4A	NM_172382.1	noAltMouse	noHumanHit
shRNA 4					TRCN0000103528	AGCACGTTGATGAGTGGAATA	CCGGAGCACGTTGATGAGTGGAATACTCGAGTATTCCACTCATCAACGTGCTTTTTTG	pLKO.1	NM_172382.1-526s1c1	CDS	NM_172382	10090	230674	Kdm4a	lysine (K)-specific demethylase 4A	NM_172382.1	noAltMouse	noHumanHit
shRNA 5					TRCN0000103529	GCTCCACTTCATCTCAGGATT	CCGGGCTCCACTTCATCTCAGGATTCTCGAGAATCCTGAGATGAAGTGGAGCTTTTTG	pLKO.1	NM_172382.1-1636s1c1	CDS	NM_172382	10090	230674	Kdm4a	lysine (K)-specific demethylase 4A	NM_172382.1	noAltMouse	noHumanHit
Kdm4b	Q91VY5	Kdm4b Jhdm3b Jmjd2b	Lysine-specific demethylase 4B (EC 1.14.11.-) (JmjC domain-containing histone demethylation protein 3B) (Jumonji domain-containing protein 2B)	Mus musculus (Mouse)
shRNA 1					TRCN0000103535	GCCCATGTGTACTTGGAAATT	CCGGGCCCATGTGTACTTGGAAATTCTCGAGAATTTCCAAGTACACATGGGCTTTTTG	pLKO.1	NM_172132.1-4273s1c1	3UTR	NM_172132	10090	193796	Kdm4b	lysine (K)-specific demethylase 4B	NM_172132.1	noAltMouse	noHumanHit
shRNA 2					TRCN0000103536	GCGCAGACAAATTAGTGTGAA	CCGGGCGCAGACAAATTAGTGTGAACTCGAGTTCACACTAATTTGTCTGCGCTTTTTG	pLKO.1	NM_172132.1-1284s1c1	CDS	NM_172132	10090	193796	Kdm4b	lysine (K)-specific demethylase 4B	NM_172132.1	noAltMouse	noHumanHit
shRNA 3					TRCN0000103537	GCAGACATTCTACGAGGTCAA	CCGGGCAGACATTCTACGAGGTCAACTCGAGTTGACCTCGTAGAATGTCTGCTTTTTG	pLKO.1	NM_172132.1-2970s1c1	CDS	NM_172132	10090	193796	Kdm4b	lysine (K)-specific demethylase 4B	NM_172132.1	noAltMouse	noHumanHit
shRNA 4					TRCN0000103538	GCCCATTATCCCAATGCTGTA	CCGGGCCCATTATCCCAATGCTGTACTCGAGTACAGCATTGGGATAATGGGCTTTTTG	pLKO.1	NM_172132.1-1812s1c1	CDS	NM_172132	10090	193796	Kdm4b	lysine (K)-specific demethylase 4B	NM_172132.1	noAltMouse	noHumanHit
shRNA 5					TRCN0000103539	CCATCATTGAGGGCGTGAATA	CCGGCCATCATTGAGGGCGTGAATACTCGAGTATTCACGCCCTCAATGATGGTTTTTG	pLKO.1	NM_172132.1-674s1c1	CDS	NM_172132	10090	193796	Kdm4b	lysine (K)-specific demethylase 4B	NM_172132.1	noAltMouse	noHumanHit
Kdm4c	Q8VCD7	Kdm4c Jhdm3c Jmjd2c Kiaa0780	Lysine-specific demethylase 4C (EC 1.14.11.-) (JmjC domain-containing histone demethylation protein 3C) (Jumonji domain-containing protein 2C)	Mus musculus (Mouse)
shRNA 1					TRCN0000103550	GCAACCAAGAAGAGACATATT	CCGGGCAACCAAGAAGAGACATATTCTCGAGAATATGTCTCTTCTTGGTTGCTTTTTG	pLKO.1	NM_144787.1-3475s1c1	3UTR	NM_144787	10090	76804	Kdm4c	lysine (K)-specific demethylase 4C	NM_144787.1	noAltMouse	noHumanHit
shRNA 2					TRCN0000103551	GCTGGCTAACAGCAGCAAATA	CCGGGCTGGCTAACAGCAGCAAATACTCGAGTATTTGCTGCTGTTAGCCAGCTTTTTG	pLKO.1	NM_144787.1-470s1c1	CDS	NM_144787	10090	76804	Kdm4c	lysine (K)-specific demethylase 4C	NM_144787.1	noAltMouse	noHumanHit
shRNA 3					TRCN0000103552	CCTATATGTATCAGGTTGAAT	CCGGCCTATATGTATCAGGTTGAATCTCGAGATTCAACCTGATACATATAGGTTTTTG	pLKO.1	NM_144787.1-3049s1c1	CDS	NM_144787	10090	76804	Kdm4c	lysine (K)-specific demethylase 4C	NM_144787.1	noAltMouse	noHumanHit
shRNA 4					TRCN0000103553	GCAAAGTATCTTGGATCAAAT	CCGGGCAAAGTATCTTGGATCAAATCTCGAGATTTGATCCAAGATACTTTGCTTTTTG	pLKO.1	NM_144787.1-3024s1c1	CDS	NM_144787	10090	76804	Kdm4c	lysine (K)-specific demethylase 4C	NM_144787.1	noAltMouse	noHumanHit
shRNA 5					TRCN0000103554	GCAGAGTGATAGATGTGACAT	CCGGGCAGAGTGATAGATGTGACATCTCGAGATGTCACATCTATCACTCTGCTTTTTG	pLKO.1	NM_144787.1-2851s1c1	CDS	NM_144787	10090	76804	Kdm4c	lysine (K)-specific demethylase 4C	NM_144787.1	noAltMouse	noHumanHit
Kdm4d	Q3U2K5	Kdm4d Jhdm3d Jmjd2d	Lysine-specific demethylase 4D (EC 1.14.11.-) (JmjC domain-containing histone demethylation protein 3D) (Jumonji domain-containing protein 2D)	Mus musculus (Mouse)
shRNA 1					TRCN0000103540	CCCTAAGTCCATTACCTCATA	CCGGCCCTAAGTCCATTACCTCATACTCGAGTATGAGGTAATGGACTTAGGGTTTTTG	pLKO.1	NM_173433.1-2243s1c1	3UTR	NM_173433	10090	244694	Kdm4d	lysine (K)-specific demethylase 4D	NM_173433.2	noAltMouse	noHumanHit
shRNA 2					TRCN0000103541	CCATCAGATGTGAAAGGTGAT	CCGGCCATCAGATGTGAAAGGTGATCTCGAGATCACCTTTCACATCTGATGGTTTTTG	pLKO.1	NM_173433.1-1892s1c1	CDS	NM_173433	10090	244694	Kdm4d	lysine (K)-specific demethylase 4D	NM_173433.2	noAltMouse	noHumanHit
shRNA 3					TRCN0000103542	CCACGGTAAGTAACGTTCCTT	CCGGCCACGGTAAGTAACGTTCCTTCTCGAGAAGGAACGTTACTTACCGTGGTTTTTG	pLKO.1	NM_173433.1-1839s1c1	CDS	NM_173433	10090	244694	Kdm4d	lysine (K)-specific demethylase 4D	NM_173433.2	noAltMouse	noHumanHit
shRNA 4					TRCN0000103543	ACACAGAGACTATGGTGTCTA	CCGGACACAGAGACTATGGTGTCTACTCGAGTAGACACCATAGTCTCTGTGTTTTTTG	pLKO.1	NM_173433.1-1713s1c1	CDS	NM_173433	10090	244694	Kdm4d	lysine (K)-specific demethylase 4D	NM_173433.2	noAltMouse	noHumanHit
shRNA 5					TRCN0000103544	CACAGCATCTTATGACAGCTT	CCGGCACAGCATCTTATGACAGCTTCTCGAGAAGCTGTCATAAGATGCTGTGTTTTTG	pLKO.1	NM_173433.1-2166s1c1	CDS	NM_173433	10090	244694	Kdm4d	lysine (K)-specific demethylase 4D	NM_173433.2	noAltMouse	noHumanHit
Kdm5a	Q3UXZ9	Kdm5a Jarid1a Rbp2	Lysine-specific demethylase 5A (EC 1.14.11.-) (Histone demethylase JARID1A) (Jumonji/ARID domain-containing protein 1A) (Retinoblastoma-binding protein 2) (RBBP-2)	Mus musculus (Mouse)
shRNA 1					TRCN0000113530	CCTTTGAGTGACTTAGAGGAA	CCGGCCTTTGAGTGACTTAGAGGAACTCGAGTTCCTCTAAGTCACTCAAAGGTTTTTG	pLKO.1	XM_489840.1-2683s1c1	CDS	XM_489840	10090	214899	Kdm5a	lysine (K)-specific demethylase 5A	NM_145997.2	noAltMouse	noHumanHit
shRNA 2					TRCN0000113532	TGTTGGTGTATCCGCAGAAAT	CCGGTGTTGGTGTATCCGCAGAAATCTCGAGATTTCTGCGGATACACCAACATTTTTG	pLKO.1	XM_489840.1-4278s1c1	CDS	XM_489840	10090	214899	Kdm5a	lysine (K)-specific demethylase 5A	NM_145997.2	noAltMouse	noHumanHit
shRNA 3					TRCN0000113533	CAGGGATACAACTTTGCCGAA	CCGGCAGGGATACAACTTTGCCGAACTCGAGTTCGGCAAAGTTGTATCCCTGTTTTTG	pLKO.1	XM_489840.1-1219s1c1	CDS	XM_489840	10090	214899	Kdm5a	lysine (K)-specific demethylase 5A	NM_145997.2	noAltMouse	noHumanHit
shRNA 4					TRCN0000113534	CGAGGAAATAATGAGGATAAA	CCGGCGAGGAAATAATGAGGATAAACTCGAGTTTATCCTCATTATTTCCTCGTTTTTG	pLKO.1	XM_489840.1-445s1c1	CDS	XM_489840	10090	214899	Kdm5a	lysine (K)-specific demethylase 5A	NM_145997.2	noAltMouse	noHumanHit
Kdm5b	Q80Y84	Kdm5b Jarid1b Kiaa4034 Plu1	Lysine-specific demethylase 5B (EC 1.14.11.-) (Histone demethylase JARID1B) (Jumonji/ARID domain-containing protein 1B) (PLU-1)	Mus musculus (Mouse)
shRNA 1					TRCN0000113490	CGGTGCTATTTCTATTCCTTA	CCGGCGGTGCTATTTCTATTCCTTACTCGAGTAAGGAATAGAAATAGCACCGTTTTTG	pLKO.1	NM_152895.1-4880s1c1	3UTR	NM_152895	10090	75605	Kdm5b	lysine (K)-specific demethylase 5B	NM_152895.2	noAltMouse	NM_006618.3 (LOC:10765)
shRNA 2					TRCN0000113491	GCCTACATCATGTGAAAGAAT	CCGGGCCTACATCATGTGAAAGAATCTCGAGATTCTTTCACATGATGTAGGCTTTTTG	pLKO.1	NM_152895.1-2288s1c1	CDS	NM_152895	10090	75605	Kdm5b	lysine (K)-specific demethylase 5B	NM_152895.2	noAltMouse	noHumanHit
shRNA 3					TRCN0000113492	CCTGAAATTCAGGAGCTTTAT	CCGGCCTGAAATTCAGGAGCTTTATCTCGAGATAAAGCTCCTGAATTTCAGGTTTTTG	pLKO.1	NM_152895.1-4225s1c1	CDS	NM_152895	10090	75605	Kdm5b	lysine (K)-specific demethylase 5B	NM_152895.2	noAltMouse	noHumanHit
shRNA 4					TRCN0000113493	CGGCATTCTTTGAGTAGCCTT	CCGGCGGCATTCTTTGAGTAGCCTTCTCGAGAAGGCTACTCAAAGAATGCCGTTTTTG	pLKO.1	NM_152895.1-3094s1c1	CDS	NM_152895	10090	75605	Kdm5b	lysine (K)-specific demethylase 5B	NM_152895.2	noAltMouse	noHumanHit
shRNA 5					TRCN0000113494	CCCAGTACATCTCAATTCTTT	CCGGCCCAGTACATCTCAATTCTTTCTCGAGAAAGAATTGAGATGTACTGGGTTTTTG	pLKO.1	NM_152895.1-3291s1c1	CDS	NM_152895	10090	75605	Kdm5b	lysine (K)-specific demethylase 5B	NM_152895.2	noAltMouse	noHumanHit
Kdm5c	P41230	Kdm5c Jarid1c Kiaa0234 Smcx Xe169	Lysine-specific demethylase 5C (EC 1.14.11.-) (Histone demethylase JARID1C) (Jumonji/ARID domain-containing protein 1C) (Protein SmcX) (Protein Xe169)	Mus musculus (Mouse)
shRNA 1					TRCN0000097855	CCATCCCAAGATCGTGACTTT	CCGGCCATCCCAAGATCGTGACTTTCTCGAGAAAGTCACGATCTTGGGATGGTTTTTG	pLKO.1	NM_013668.2-5067s1c1	3UTR	NM_013668	10090	20591	Kdm5c	lysine (K)-specific demethylase 5C	noHits	noAltMouse	noHumanHit
shRNA 2					TRCN0000097856	GCATTGTTTATCCCTATGAAA	CCGGGCATTGTTTATCCCTATGAAACTCGAGTTTCATAGGGATAAACAATGCTTTTTG	pLKO.1	NM_013668.2-765s1c1	CDS	NM_013668	10090	20591	Kdm5c	lysine (K)-specific demethylase 5C	NM_013668.3	noAltMouse	NM_001146702.1 (LOC:8242),NM_004187.3 (LOC:8242)
shRNA 3					TRCN0000097857	CGCATTGTTTATCCCTATGAA	CCGGCGCATTGTTTATCCCTATGAACTCGAGTTCATAGGGATAAACAATGCGTTTTTG	pLKO.1	NM_013668.2-764s1c1	CDS	NM_013668	10090	20591	Kdm5c	lysine (K)-specific demethylase 5C	NM_013668.3	noAltMouse	NM_001146702.1 (LOC:8242),NM_004187.3 (LOC:8242)
shRNA 4					TRCN0000097858	CGCTCTCACTATGAACGCATT	CCGGCGCTCTCACTATGAACGCATTCTCGAGAATGCGTTCATAGTGAGAGCGTTTTTG	pLKO.1	NM_013668.2-749s1c1	CDS	NM_013668	10090	20591	Kdm5c	lysine (K)-specific demethylase 5C	NM_013668.3	noAltMouse	noHumanHit
shRNA 5					TRCN0000097859	GCCCAATATCCAGTCTCTCAA	CCGGGCCCAATATCCAGTCTCTCAACTCGAGTTGAGAGACTGGATATTGGGCTTTTTG	pLKO.1	NM_013668.2-3337s1c1	CDS	NM_013668	10090	20591	Kdm5c	lysine (K)-specific demethylase 5C	NM_013668.3	noAltMouse	noHumanHit
Kdm5d	Q62240	Kdm5d Hya Jarid1d Smcy	Lysine-specific demethylase 5D (EC 1.14.11.-) (Histocompatibility Y antigen) (H-Y) (Histone demethylase JARID1D) (Jumonji/ARID domain-containing protein 1D) (Protein SmcY)	Mus musculus (Mouse)
shRNA 1					TRCN0000098105	CCTAAGAAGTATTCCCTGTAT	CCGGCCTAAGAAGTATTCCCTGTATCTCGAGATACAGGGAATACTTCTTAGGTTTTTG	pLKO.1	NM_011419.2-5087s1c1	3UTR	NM_011419	10090	20592	Kdm5d	lysine (K)-specific demethylase 5D	NM_011419.3	noAltMouse	noHumanHit
shRNA 2					TRCN0000098106	CCTTTACTACACCTATCTTAT	CCGGCCTTTACTACACCTATCTTATCTCGAGATAAGATAGGTGTAGTAAAGGTTTTTG	pLKO.1	NM_011419.2-4784s1c1	CDS	NM_011419	10090	20592	Kdm5d	lysine (K)-specific demethylase 5D	NM_011419.3	noAltMouse	noHumanHit
shRNA 3					TRCN0000098107	GCAGAACACTTAGAGGATGTA	CCGGGCAGAACACTTAGAGGATGTACTCGAGTACATCCTCTAAGTGTTCTGCTTTTTG	pLKO.1	NM_011419.2-1799s1c1	CDS	NM_011419	10090	20592	Kdm5d	lysine (K)-specific demethylase 5D	NM_011419.3	noAltMouse	noHumanHit
shRNA 4					TRCN0000098108	GCAATGTAACACAGATCCATT	CCGGGCAATGTAACACAGATCCATTCTCGAGAATGGATCTGTGTTACATTGCTTTTTG	pLKO.1	NM_011419.2-700s1c1	CDS	NM_011419	10090	20592	Kdm5d	lysine (K)-specific demethylase 5D	NM_011419.3	XM_001474638.1 (LOC:100040412)	noHumanHit
shRNA 5					TRCN0000098109	GCCTGTTATGACTGTCCAGAT	CCGGGCCTGTTATGACTGTCCAGATCTCGAGATCTGGACAGTCATAACAGGCTTTTTG	pLKO.1	NM_011419.2-2333s1c1	CDS	NM_011419	10090	20592	Kdm5d	lysine (K)-specific demethylase 5D	NM_011419.3	noAltMouse	noHumanHit
Kdm6a	O70546	Kdm6a Utx	Lysine-specific demethylase 6A (EC 1.14.11.-) (Histone demethylase UTX) (Ubiquitously transcribed TPR protein on the X chromosome) (Ubiquitously transcribed X chromosome tetratricopeptide repeat protein)	Mus musculus (Mouse)
shRNA 1					TRCN0000096239	GATTGCACATAGACTAAGAAA	CCGGGATTGCACATAGACTAAGAAACTCGAGTTTCTTAGTCTATGTGCAATCTTTTTG	pLKO.1	NM_009483.1-5159s1c1	3UTR	NM_009483	10090	22289	Kdm6a	4lysine (K)-specific demethylase 6A	NM_009483.1	noAltMouse	noHumanHit
shRNA 2					TRCN0000096240	CCGAGCAAACAGAAATAATTT	CCGGCCGAGCAAACAGAAATAATTTCTCGAGAAATTATTTCTGTTTGCTCGGTTTTTG	pLKO.1	NM_009483.1-1779s1c1	CDS	NM_009483	10090	22289	Kdm6a	4lysine (K)-specific demethylase 6A	NM_009483.1	noAltMouse	noHumanHit
shRNA 3					TRCN0000096241	CCAGCTCATTATTGTAGTATT	CCGGCCAGCTCATTATTGTAGTATTCTCGAGAATACTACAATAATGAGCTGGTTTTTG	pLKO.1	NM_009483.1-4318s1c1	CDS	NM_009483	10090	22289	Kdm6a	4lysine (K)-specific demethylase 6A	NM_009483.1	noAltMouse	noHumanHit
shRNA 4					TRCN0000096242	GCTACGAATCTCTAATCTTAA	CCGGGCTACGAATCTCTAATCTTAACTCGAGTTAAGATTAGAGATTCGTAGCTTTTTG	pLKO.1	NM_009483.1-581s1c1	CDS	NM_009483	10090	22289	Kdm6a	4lysine (K)-specific demethylase 6A	NM_009483.1	noAltMouse	noHumanHit
shRNA 5					TRCN0000096243	CCTTCTCCTAAGTCCACTGAA	CCGGCCTTCTCCTAAGTCCACTGAACTCGAGTTCAGTGGACTTAGGAGAAGGTTTTTG	pLKO.1	NM_009483.1-2821s1c1	CDS	NM_009483	10090	22289	Kdm6a	4lysine (K)-specific demethylase 6A	NM_009483.1	noAltMouse	noHumanHit
Kdm6b	Q5NCY0	Kdm6b Jmjd3 Kiaa0346	Lysine-specific demethylase 6B (EC 1.14.11.-) (JmjC domain-containing protein 3) (Jumonji domain-containing protein 3)	Mus musculus (Mouse)
shRNA 1					TRCN0000095264	CCTGTATATGTCTCTTGTTTA	CCGGCCTGTATATGTCTCTTGTTTACTCGAGTAAACAAGAGACATATACAGGTTTTTG	pLKO.1	NM_001017426.1-5853s1c1	3UTR	NM_001017426	10090	216850	Kdm6b	KDM1 lysine (K)-specific demethylase 6B	NM_001017426.1	noAltMouse	noHumanHit
shRNA 2					TRCN0000095265	CCTCTGTTCTTGAGGGACAAA	CCGGCCTCTGTTCTTGAGGGACAAACTCGAGTTTGTCCCTCAAGAACAGAGGTTTTTG	pLKO.1	NM_001017426.1-2839s1c1	CDS	NM_001017426	10090	216850	Kdm6b	KDM1 lysine (K)-specific demethylase 6B	NM_001017426.1	noAltMouse	noHumanHit
shRNA 3					TRCN0000095266	CCTGTTCGTTACAAGTGAGAA	CCGGCCTGTTCGTTACAAGTGAGAACTCGAGTTCTCACTTGTAACGAACAGGTTTTTG	pLKO.1	NM_001017426.1-5159s1c1	CDS	NM_001017426	10090	216850	Kdm6b	KDM1 lysine (K)-specific demethylase 6B	NM_001017426.1	noAltMouse	noHumanHit
shRNA 4					TRCN0000095267	GCTGGATGAATCCATTCGGAA	CCGGGCTGGATGAATCCATTCGGAACTCGAGTTCCGAATGGATTCATCCAGCTTTTTG	pLKO.1	NM_001017426.1-2519s1c1	CDS	NM_001017426	10090	216850	Kdm6b	KDM1 lysine (K)-specific demethylase 6B	NM_001017426.1	noAltMouse	noHumanHit
shRNA 5					TRCN0000095268	CCTCGTCATCTCAGTTCTCTA	CCGGCCTCGTCATCTCAGTTCTCTACTCGAGTAGAGAACTGAGATGACGAGGTTTTTG	pLKO.1	NM_001017426.1-3013s1c1	CDS	NM_001017426	10090	216850	Kdm6b	KDM1 lysine (K)-specific demethylase 6B	NM_001017426.1	noAltMouse	NM_001080424.1 (LOC:23135)
Klf5	Q9Z0Z7	Klf5 Bteb2 Iklf	Krueppel-like factor 5 (Basic transcription element-binding protein 2) (BTE-binding protein 2) (Intestinal-enriched krueppel-like factor) (Transcription factor BTEB2)	Mus musculus (Mouse)
shRNA 1					TRCN0000055283	GCCGCTACAATTGCTTCCAAA	CCGGGCCGCTACAATTGCTTCCAAACTCGAGTTTGGAAGCAATTGTAGCGGCTTTTTG	pLKO.1	NM_009769.2-1257s1c1	CDS	NM_009769	10090	12224	Klf5	Kruppel-like factor 5	NM_009769.4	noAltMouse	noHumanHit
shRNA 2					TRCN0000055284	CGTATCCACTTCTGCGATTAT	CCGGCGTATCCACTTCTGCGATTATCTCGAGATAATCGCAGAAGTGGATACGTTTTTG	pLKO.1	NM_009769.2-1383s1c1	CDS	NM_009769	10090	12224	Klf5	Kruppel-like factor 5	NM_009769.4	noAltMouse	noHumanHit
shRNA 3					TRCN0000055285	TCCGATAATTTCAGAGCATAA	CCGGTCCGATAATTTCAGAGCATAACTCGAGTTATGCTCTGAAATTATCGGATTTTTG	pLKO.1	NM_009769.2-581s1c1	CDS	NM_009769	10090	12224	Klf5	Kruppel-like factor 5	NM_009769.4	noAltMouse	noHumanHit
shRNA 4					TRCN0000055286	GCGATTCACAACCCAAATTTA	CCGGGCGATTCACAACCCAAATTTACTCGAGTAAATTTGGGTTGTGAATCGCTTTTTG	pLKO.1	NM_009769.2-1281s1c1	CDS	NM_009769	10090	12224	Klf5	Kruppel-like factor 5	NM_009769.4	noAltMouse	noHumanHit
shRNA 5					TRCN0000055287	GCAGTAATGGACACCCTTAAT	CCGGGCAGTAATGGACACCCTTAATCTCGAGATTAAGGGTGTCCATTACTGCTTTTTG	pLKO.1	NM_009769.2-1023s1c1	CDS	NM_009769	10090	12224	Klf5	Kruppel-like factor 5	NM_009769.4	noAltMouse	noHumanHit
Lcor	Q6ZPI3	Lcor Kiaa1795 Mlr2	Ligand-dependent corepressor (LCoR) (Mblk1-related protein 2)	Mus musculus (Mouse)
shRNA 1					TRCN0000085103	CCTCACAAAGACCAGATACAT	CCGGCCTCACAAAGACCAGATACATCTCGAGATGTATCTGGTCTTTGTGAGGTTTTTG	pLKO.1	NM_172154.2-4401s1c1	3UTR	NM_172154	10090	212391	Lcor	ligand dependent nuclear receptor corepressor	NM_172154.4	noAltMouse	noHumanHit
shRNA 2					TRCN0000085104	CCAGATGTTTCTGTAAAGATT	CCGGCCAGATGTTTCTGTAAAGATTCTCGAGAATCTTTACAGAAACATCTGGTTTTTG	pLKO.1	NM_172154.2-4086s1c1	CDS	NM_172154	10090	212391	Lcor	ligand dependent nuclear receptor corepressor	NM_172154.4	noAltMouse	NM_032440.2 (LOC:84458)
shRNA 3					TRCN0000085105	CCAATAGCACAAAGAACCAAA	CCGGCCAATAGCACAAAGAACCAAACTCGAGTTTGGTTCTTTGTGCTATTGGTTTTTG	pLKO.1	NM_172154.2-2935s1c1	CDS	NM_172154	10090	212391	Lcor	ligand dependent nuclear receptor corepressor	NM_172154.4	noAltMouse	NM_032440.2 (LOC:84458)
shRNA 4					TRCN0000085106	GCACTTAATCTTATCCAGGGA	CCGGGCACTTAATCTTATCCAGGGACTCGAGTCCCTGGATAAGATTAAGTGCTTTTTG	pLKO.1	NM_172154.2-3416s1c1	CDS	NM_172154	10090	212391	Lcor	ligand dependent nuclear receptor corepressor	NM_172154.4	noAltMouse	noHumanHit
shRNA 5					TRCN0000085107	CCATTCATCTCCTGTAGATTT	CCGGCCATTCATCTCCTGTAGATTTCTCGAGAAATCTACAGGAGATGAATGGTTTTTG	pLKO.1	NM_172154.2-3599s1c1	CDS	NM_172154	10090	212391	Lcor	ligand dependent nuclear receptor corepressor	NM_172154.4	noAltMouse	NM_032440.2 (LOC:84458)
Mbd3	Q9DA79	Dpep3 Mbd3	Dipeptidase 3 (EC 3.4.13.19) (Membrane-bound dipeptidase 3) (MBD-3) (Protein expressed in male leptotene and zygotene spermatocytes 136) (MLZ-136)	Mus musculus (Mouse)
shRNA 1					TRCN0000039069	CTAAGTGGATTGAGTGCCTTT	CCGGCTAAGTGGATTGAGTGCCTTTCTCGAGAAAGGCACTCAATCCACTTAGTTTTTG	pLKO.1	NM_013595.1-675s1c1	CDS	NM_013595	10090	17192	Mbd3	methyl-CpG binding domain protein 3	NM_013595.2	noAltMouse	noHumanHit
shRNA 2					TRCN0000039070	GCAGACTGCATCCATCTTCAA	CCGGGCAGACTGCATCCATCTTCAACTCGAGTTGAAGATGGATGCAGTCTGCTTTTTG	pLKO.1	NM_013595.1-554s1c1	CDS	NM_013595	10090	17192	Mbd3	methyl-CpG binding domain protein 3	NM_013595.2	noAltMouse	noHumanHit
shRNA 3					TRCN0000039071	GCGCTATGATTCTTCCAACCA	CCGGGCGCTATGATTCTTCCAACCACTCGAGTGGTTGGAAGAATCATAGCGCTTTTTG	pLKO.1	NM_013595.1-491s1c1	CDS	NM_013595	10090	17192	Mbd3	methyl-CpG binding domain protein 3	NM_013595.2	noAltMouse	noHumanHit
shRNA 4					TRCN0000039072	CACCGGAAAGATGTTGATGAA	CCGGCACCGGAAAGATGTTGATGAACTCGAGTTCATCAACATCTTTCCGGTGTTTTTG	pLKO.1	NM_013595.1-443s1c1	CDS	NM_013595	10090	17192	Mbd3	methyl-CpG binding domain protein 3	NM_013595.2	noAltMouse	noHumanHit
shRNA 5					TRCN0000039073	TGGTGACAGATGACGACATCA	CCGGTGGTGACAGATGACGACATCACTCGAGTGATGTCGTCATCTGTCACCATTTTTG	pLKO.1	NM_013595.1-904s1c1	CDS	NM_013595	10090	17192	Mbd3	methyl-CpG binding domain protein 3	NM_013595.2	noAltMouse	noHumanHit
Mcrs1	Q99L90	Mcrs1 Msp58	Microspherule protein 1 (58 kDa microspherule protein)	Mus musculus (Mouse)
shRNA 1					TRCN0000175750	GCAAGGTGTCATCAAGTTGAA	CCGGGCAAGGTGTCATCAAGTTGAACTCGAGTTCAACTTGATGACACCTTGCTTTTTTG	pLKO.1	NM_016766.2-1364s1c1	CDS	NM_016766	10090	51812	Mcrs1	microspherule protein 1	NM_016766.2	noAltMouse	noHumanHit
shRNA 2					TRCN0000174480	CTCATGAAACAGTATTACCTA	CCGGCTCATGAAACAGTATTACCTACTCGAGTAGGTAATACTGTTTCATGAGTTTTTTG	pLKO.1	NM_016766.2-963s1c1	CDS	NM_016766	10090	51812	Mcrs1	microspherule protein 1	NM_016766.2	XM_982352.2 (LOC:666215),XR_030635.1 (LOC:666215)	noHumanHit
shRNA 3					TRCN0000174748	GCAGCTCATGAAACAGTATTA	CCGGGCAGCTCATGAAACAGTATTACTCGAGTAATACTGTTTCATGAGCTGCTTTTTTG	pLKO.1	NM_016766.2-959s1c1	CDS	NM_016766	10090	51812	Mcrs1	microspherule protein 1	NM_016766.2	XM_982352.2 (LOC:666215),XR_030635.1 (LOC:666215)	noHumanHit
shRNA 4					TRCN0000176378	CAAGTGCTCAACTTCTCAGAT	CCGGCAAGTGCTCAACTTCTCAGATCTCGAGATCTGAGAAGTTGAGCACTTGTTTTTTG	pLKO.1	NM_016766.2-1023s1c1	CDS	NM_016766	10090	51812	Mcrs1	microspherule protein 1	NM_016766.2	XM_982352.2 (LOC:666215),XR_030635.1 (LOC:666215)	noHumanHit
Mecp2	Q9Z2D6	Mecp2	Methyl-CpG-binding protein 2 (MeCp-2 protein) (MeCp2)	Mus musculus (Mouse)
shRNA 1					TRCN0000039079	CGCTCTAAAGTAGAATTGATT	CCGGCGCTCTAAAGTAGAATTGATTCTCGAGAATCAATTCTACTTTAGAGCGTTTTTG	pLKO.1	NM_010788.1-579s1c1	CDS	NM_010788	10090	17257	Mecp2	methyl CpG binding protein 2	NM_001081979.1,NM_010788.3	noAltMouse	noHumanHit
shRNA 2					TRCN0000039080	GCAAAGACATTGTTTCATCTT	CCGGGCAAAGACATTGTTTCATCTTCTCGAGAAGATGAAACAATGTCTTTGCTTTTTG	pLKO.1	NM_010788.1-1549s1c1	CDS	NM_010788	10090	17257	Mecp2	methyl CpG binding protein 2	NM_001081979.1,NM_010788.3	noAltMouse	noHumanHit
shRNA 3					TRCN0000039081	GCTGGAAAGTATGATGTATAT	CCGGGCTGGAAAGTATGATGTATATCTCGAGATATACATCATACTTTCCAGCTTTTTG	pLKO.1	NM_010788.1-531s1c1	CDS	NM_010788	10090	17257	Mecp2	methyl CpG binding protein 2	NM_001081979.1,NM_010788.3	noAltMouse	noHumanHit
shRNA 4					TRCN0000039082	CCCTGGGAAACTTGTTGTCAA	CCGGCCCTGGGAAACTTGTTGTCAACTCGAGTTGACAACAAGTTTCCCAGGGTTTTTG	pLKO.1	NM_010788.1-830s1c1	CDS	NM_010788	10090	17257	Mecp2	methyl CpG binding protein 2	NM_001081979.1,NM_010788.3	noAltMouse	noHumanHit
shRNA 5					TRCN0000039083	CCTAAGAAGGAGCACCATCAT	CCGGCCTAAGAAGGAGCACCATCATCTCGAGATGATGGTGCTCCTTCTTAGGTTTTTG	pLKO.1	NM_010788.1-1266s1c1	CDS	NM_010788	10090	17257	Mecp2	methyl CpG binding protein 2	NM_001081979.1,NM_010788.3	noAltMouse	noHumanHit
Mll1	P55200	Kmt2a All1 Hrx Mll Mll1	Histone-lysine N-methyltransferase 2A (Lysine N-methyltransferase 2A) (EC 2.1.1.43) (ALL-1) (Myeloid/lymphoid or mixed-lineage leukemia) (Myeloid/lymphoid or mixed-lineage leukemia protein 1) (Zinc finger protein HRX) [Cleaved into: MLL cleavage product N320 (N-terminal cleavage product of 320 kDa) (p320); MLL cleavage product C180 (C-terminal cleavage product of 180 kDa) (p180)]	Mus musculus (Mouse)
shRNA 1					TRCN0000034424	CGCGGTATTATCCTAATTTAA	CCGGCGCGGTATTATCCTAATTTAACTCGAGTTAAATTAGGATAATACCGCGTTTTTG	pLKO.1	XM_110671.2-13036s1c1	3UTR	XM_110671	10090	214162	Mll1	myeloid/lymphoid or mixed-lineage leukemia 1	NM_001081049.1	noAltMouse	NM_005933.2 (LOC:4297)
shRNA 2					TRCN0000034425	GCCGCAATATAAAGAAGCAAT	CCGGGCCGCAATATAAAGAAGCAATCTCGAGATTGCTTCTTTATATTGCGGCTTTTTG	pLKO.1	XM_110671.2-3257s1c1	CDS	XM_110671	10090	214162	Mll1	myeloid/lymphoid or mixed-lineage leukemia 1	NM_001081049.1	noAltMouse	noHumanHit
shRNA 3					TRCN0000034426	CGCCTTCACTTGACCATAATT	CCGGCGCCTTCACTTGACCATAATTCTCGAGAATTATGGTCAAGTGAAGGCGTTTTTG	pLKO.1	XM_110671.2-5114s1c1	CDS	XM_110671	10090	214162	Mll1	myeloid/lymphoid or mixed-lineage leukemia 1	NM_001081049.1	noAltMouse	noHumanHit
shRNA 4					TRCN0000034427	GCACTTGAAGAAGACTTCTAA	CCGGGCACTTGAAGAAGACTTCTAACTCGAGTTAGAAGTCTTCTTCAAGTGCTTTTTG	pLKO.1	XM_110671.2-11178s1c1	CDS	XM_110671	10090	214162	Mll1	myeloid/lymphoid or mixed-lineage leukemia 1	NM_001081049.1	noAltMouse	noHumanHit
shRNA 5					TRCN0000034428	CCAGTAAGTAAACAAGAGAAT	CCGGCCAGTAAGTAAACAAGAGAATCTCGAGATTCTCTTGTTTACTTACTGGTTTTTG	pLKO.1	XM_110671.2-3820s1c1	CDS	XM_110671	10090	214162	Mll1	myeloid/lymphoid or mixed-lineage leukemia 1	NM_001081049.1	noAltMouse	noHumanHit
Morf4l1	P60762	Morf4l1 Mrg15 Tex189	Mortality factor 4-like protein 1 (MORF-related gene 15 protein) (Testis-expressed gene 189 protein) (Transcription factor-like protein MRG15)	Mus musculus (Mouse)
shRNA 1					TRCN0000071523	GCTGAGATTATTTGTGCGAAT	CCGGGCTGAGATTATTTGTGCGAATCTCGAGATTCGCACAAATAATCTCAGCTTTTTG	pLKO.1	NM_024431.1-882s1c1	CDS	NM_024431	10090	21761	Morf4l1	mortality factor 4 like 1	NM_001039147.1,NM_024431.2	XM_123229.6 (LOC:225228),XM_893769.3 (LOC:624582),XM_894313.3 (LOC:627352),XM_911939.2 (LOC:225228),XM_915768.3 (LOC:624582),XR_033167.1 (LOC:433955),XR_033415.1 (LOC:626309),XR_034182.1 (LOC:626309)	noHumanHit
shRNA 2					TRCN0000071524	GCCTCTTCTCTATGAAGCAAA	CCGGGCCTCTTCTCTATGAAGCAAACTCGAGTTTGCTTCATAGAGAAGAGGCTTTTTG	pLKO.1	NM_024431.1-159s1c1	CDS	NM_024431	10090	21761	Morf4l1	mortality factor 4 like 1	NM_001039147.1,NM_024431.2	XM_123229.6 (LOC:225228),XM_893769.3 (LOC:624582),XM_894313.3 (LOC:627352),XM_911939.2 (LOC:225228),XM_915768.3 (LOC:624582),XR_031993.1 (LOC:433598),XR_033167.1 (LOC:433955),XR_033415.1 (LOC:626309),XR_033715.1 (LOC:433598),XR_034182.1 (LOC:626309)	noHumanHit
shRNA 3					TRCN0000071525	CCTTGCTTTATTACTGAACTA	CCGGCCTTGCTTTATTACTGAACTACTCGAGTAGTTCAGTAATAAAGCAAGGTTTTTG	pLKO.1	NM_024431.1-942s1c1	CDS	NM_024431	10090	21761	Morf4l1	mortality factor 4 like 1	NM_001039147.1,NM_024431.2	XM_123229.6 (LOC:225228),XM_893769.3 (LOC:624582),XM_894313.3 (LOC:627352),XM_911939.2 (LOC:225228),XM_915768.3 (LOC:624582),XR_001686.1 (LOC:664949),XR_030682.1 (LOC:664949),XR_031993.1 (LOC:433598),XR_033167.1 (LOC:433955),XR_033415.1 (LOC:626309),XR_03	noHumanHit
shRNA 4					TRCN0000071526	CCTGCCAAGAAGAATGTGGAT	CCGGCCTGCCAAGAAGAATGTGGATCTCGAGATCCACATTCTTCTTGGCAGGTTTTTG	pLKO.1	NM_024431.1-646s1c1	CDS	NM_024431	10090	21761	Morf4l1	mortality factor 4 like 1	NM_001039147.1,NM_024431.2	XM_123229.6 (LOC:225228),XM_893769.3 (LOC:624582),XM_894313.3 (LOC:627352),XM_911939.2 (LOC:225228),XM_915768.3 (LOC:624582),XR_031993.1 (LOC:433598),XR_033167.1 (LOC:433955),XR_033715.1 (LOC:433598)	NM_006791.2 (LOC:10933),NM_206839.1 (LOC:10933)
shRNA 5					TRCN0000071527	GCGCCACATTTGCTGAGATTA	CCGGGCGCCACATTTGCTGAGATTACTCGAGTAATCTCAGCAAATGTGGCGCTTTTTG	pLKO.1	NM_024431.1-871s1c1	CDS	NM_024431	10090	21761	Morf4l1	mortality factor 4 like 1	NM_001039147.1,NM_024431.2	XM_123229.6 (LOC:225228),XM_893769.3 (LOC:624582),XM_894313.3 (LOC:627352),XM_911939.2 (LOC:225228),XM_915768.3 (LOC:624582),XR_002172.1 (LOC:667490),XR_031993.1 (LOC:433598),XR_033415.1 (LOC:626309),XR_033715.1 (LOC:433598),XR_034182.1 (LOC:626309),XR_03	noHumanHit
Morf4l2	Q9R0Q4	Morf4l2 Kiaa0026 Sid393	Mortality factor 4-like protein 2 (MORF-related gene X protein) (Sid 393) (Transcription factor-like protein MRGX)	Mus musculus (Mouse)
shRNA 1					TRCN0000095664	CCGCTCACTATTGTCTGGTAT	CCGGCCGCTCACTATTGTCTGGTATCTCGAGATACCAGACAATAGTGAGCGGTTTTTG	pLKO.1	NM_019768.3-1287s1c1	3UTR	NM_019768	10090	56397	Morf4l2	mortality factor 4 like 2	NM_019768.3	noAltMouse	noHumanHit
shRNA 2					TRCN0000095665	CCTGAGATTATTCGTGAGAAT	CCGGCCTGAGATTATTCGTGAGAATCTCGAGATTCTCACGAATAATCTCAGGTTTTTG	pLKO.1	NM_019768.3-1092s1c1	CDS	NM_019768	10090	56397	Morf4l2	mortality factor 4 like 2	NM_019768.3	noAltMouse	noHumanHit
shRNA 3					TRCN0000095666	CGCAGGGAAATGTTGATAATA	CCGGCGCAGGGAAATGTTGATAATACTCGAGTATTATCAACATTTCCCTGCGTTTTTG	pLKO.1	NM_019768.3-911s1c1	CDS	NM_019768	10090	56397	Morf4l2	mortality factor 4 like 2	NM_019768.3	XR_005076.1 (LOC:433261),XR_034247.1 (LOC:433261)	NM_001142418.1 (LOC:9643),NM_001142419.1 (LOC:9643),NM_001142420.1 (LOC:9643),NM_001142421.1 (LOC:9643),NM_001142422.1 (LOC:9643),NM_001142423.1 (LOC:9643),NM_001142424.1 (LOC:9643),NM_001142425.1 (LOC:9643),NM_001142426.1 (LOC:9643),NM_001142427.1 (LOC:9
shRNA 4					TRCN0000095667	CGTGGACAACAATCTGCTGAA	CCGGCGTGGACAACAATCTGCTGAACTCGAGTTCAGCAGATTGTTGTCCACGTTTTTG	pLKO.1	NM_019768.3-439s1c1	CDS	NM_019768	10090	56397	Morf4l2	mortality factor 4 like 2	NM_019768.3	XR_005076.1 (LOC:433261),XR_034247.1 (LOC:433261)	noHumanHit
shRNA 5					TRCN0000095668	GCTGGGCTATCTGCATGATTT	CCGGGCTGGGCTATCTGCATGATTTCTCGAGAAATCATGCAGATAGCCCAGCTTTTTG	pLKO.1	NM_019768.3-1164s1c1	CDS	NM_019768	10090	56397	Morf4l2	mortality factor 4 like 2	NM_019768.3	XR_005076.1 (LOC:433261),XR_034247.1 (LOC:433261)	noHumanHit
Mta2	Q9R190	Mta2 Mta1l1	Metastasis-associated protein MTA2 (Metastasis-associated 1-like 1)	Mus musculus (Mouse)
shRNA 1					TRCN0000039354	CGGGAAGGATTTCAATGATAT	CCGGCGGGAAGGATTTCAATGATATCTCGAGATATCATTGAAATCCTTCCCGTTTTTG	pLKO.1	NM_011842.2-1197s1c1	CDS	NM_011842	10090	23942	Mta2	metastasis-associated gene family, member 2	NM_011842.3	noAltMouse	noHumanHit
shRNA 2					TRCN0000039355	CCAAACCCTAACCAGATCATT	CCGGCCAAACCCTAACCAGATCATTCTCGAGAATGATCTGGTTAGGGTTTGGTTTTTG	pLKO.1	NM_011842.2-1372s1c1	CDS	NM_011842	10090	23942	Mta2	metastasis-associated gene family, member 2	NM_011842.3	noAltMouse	NM_004739.2 (LOC:9219)
shRNA 3					TRCN0000039356	GCCGAGATCTATTACAGCCAA	CCGGGCCGAGATCTATTACAGCCAACTCGAGTTGGCTGTAATAGATCTCGGCTTTTTG	pLKO.1	NM_011842.2-1754s1c1	CDS	NM_011842	10090	23942	Mta2	metastasis-associated gene family, member 2	NM_011842.3	noAltMouse	noHumanHit
shRNA 4					TRCN0000039357	CCTTACCTGGTTAGACGGATT	CCGGCCTTACCTGGTTAGACGGATTCTCGAGAATCCGTCTAACCAGGTAAGGTTTTTG	pLKO.1	NM_011842.2-409s1c1	CDS	NM_011842	10090	23942	Mta2	metastasis-associated gene family, member 2	NM_011842.3	noAltMouse	NM_004739.2 (LOC:9219)
shRNA 5					TRCN0000039358	GCAGAGGGAGAATCAGATAAT	CCGGGCAGAGGGAGAATCAGATAATCTCGAGATTATCTGATTCTCCCTCTGCTTTTTG	pLKO.1	NM_011842.2-832s1c1	CDS	NM_011842	10090	23942	Mta2	metastasis-associated gene family, member 2	NM_011842.3	noAltMouse	noHumanHit
Myst1	Q9D1P2	Kat8 Mof Myst1	Histone acetyltransferase KAT8 (EC 2.3.1.48) (Lysine acetyltransferase 8) (MOZ, YBF2/SAS3, SAS2 and TIP60 protein 1) (MYST-1)	Mus musculus (Mouse)
shRNA 1					TRCN0000039319	GCTCACATTGTTGGCTACTTT	CCGGGCTCACATTGTTGGCTACTTTCTCGAGAAAGTAGCCAACAATGTGAGCTTTTTG	pLKO.1	NM_026370.1-901s1c1	CDS	NM_026370	10090	67773	Myst1	MYST histone acetyltransferase 1	NM_026370.1	noAltMouse	noHumanHit
shRNA 2					TRCN0000039320	CGTGCAGAAGAACTCTGAGAA	CCGGCGTGCAGAAGAACTCTGAGAACTCGAGTTCTCAGAGTTCTTCTGCACGTTTTTG	pLKO.1	NM_026370.1-369s1c1	CDS	NM_026370	10090	67773	Myst1	MYST histone acetyltransferase 1	NM_026370.1	noAltMouse	noHumanHit
shRNA 3					TRCN0000039321	GCAAGATCACTCGAAACCAAA	CCGGGCAAGATCACTCGAAACCAAACTCGAGTTTGGTTTCGAGTGATCTTGCTTTTTG	pLKO.1	NM_026370.1-422s1c1	CDS	NM_026370	10090	67773	Myst1	MYST histone acetyltransferase 1	NM_026370.1	noAltMouse	noHumanHit
shRNA 4					TRCN0000039322	CCTTCAGTTATGAGCTCTCTA	CCGGCCTTCAGTTATGAGCTCTCTACTCGAGTAGAGAGCTCATAACTGAAGGTTTTTG	pLKO.1	NM_026370.1-1016s1c1	CDS	NM_026370	10090	67773	Myst1	MYST histone acetyltransferase 1	NM_026370.1	noAltMouse	noHumanHit
shRNA 5					TRCN0000039323	GCGAAAGCATGATGAGATCAA	CCGGGCGAAAGCATGATGAGATCAACTCGAGTTGATCTCATCATGCTTTCGCTTTTTG	pLKO.1	NM_026370.1-444s1c1	CDS	NM_026370	10090	67773	Myst1	MYST histone acetyltransferase 1	NM_026370.1	noAltMouse	noHumanHit
Myst2	Q5SVQ0	Kat7 Hbo1 Myst2	Histone acetyltransferase KAT7 (EC 2.3.1.48) (Histone acetyltransferase binding to ORC1) (Lysine acetyltransferase 7) (MOZ, YBF2/SAS3, SAS2 and TIP60 protein 2) (MYST-2)	Mus musculus (Mouse)
shRNA 1					TRCN0000039239	CCCATGCTTTCCTTTGTATTT	CCGGCCCATGCTTTCCTTTGTATTTCTCGAGAAATACAAAGGAAAGCATGGGTTTTTG	pLKO.1	NM_177619.2-2374s1c1	3UTR	NM_177619	10090	217127	Myst2	MYST histone acetyltransferase 2	NM_177619.2	noAltMouse	noHumanHit
shRNA 2					TRCN0000039240	GCCCTTCAGATGCTCAAGTAT	CCGGGCCCTTCAGATGCTCAAGTATCTCGAGATACTTGAGCATCTGAAGGGCTTTTTG	pLKO.1	NM_177619.2-1566s1c1	CDS	NM_177619	10090	217127	Myst2	MYST histone acetyltransferase 2	NM_177619.2	noAltMouse	noHumanHit
shRNA 3					TRCN0000039241	CGAAAGCTACAATTTCAACAT	CCGGCGAAAGCTACAATTTCAACATCTCGAGATGTTGAAATTGTAGCTTTCGTTTTTG	pLKO.1	NM_177619.2-503s1c1	CDS	NM_177619	10090	217127	Myst2	MYST histone acetyltransferase 2	NM_177619.2	noAltMouse	noHumanHit
shRNA 4					TRCN0000039242	GACCTGATAGATGAGTGGATA	CCGGGACCTGATAGATGAGTGGATACTCGAGTATCCACTCATCTATCAGGTCTTTTTG	pLKO.1	NM_177619.2-1620s1c1	CDS	NM_177619	10090	217127	Myst2	MYST histone acetyltransferase 2	NM_177619.2	noAltMouse	noHumanHit
shRNA 5					TRCN0000039243	CCTGACAAGTGAATATGACTT	CCGGCCTGACAAGTGAATATGACTTCTCGAGAAGTCATATTCACTTGTCAGGTTTTTG	pLKO.1	NM_177619.2-785s1c1	CDS	NM_177619	10090	217127	Myst2	MYST histone acetyltransferase 2	NM_177619.2	noAltMouse	noHumanHit
Myst3	Q8BZ21	Kat6a Moz Myst3	Histone acetyltransferase KAT6A (EC 2.3.1.48) (MOZ, YBF2/SAS3, SAS2 and TIP60 protein 3) (MYST-3) (Monocytic leukemia zinc finger homolog) (Monocytic leukemia zinc finger protein)	Mus musculus (Mouse)
shRNA 1					TRCN0000077148	GCGGTCATCCATCGTGTTTAA	CCGGGCGGTCATCCATCGTGTTTAACTCGAGTTAAACACGATGGATGACCGCTTTTTG	pLKO.1	XM_146248.5-1205s1c1	CDS	XM_146248	10090	244349	Myst3	MYST histone acetyltransferase (monocytic leukemia) 3	NM_001081149.1	noAltMouse	noHumanHit
shRNA 2					TRCN0000077149	GCACATTTCTATCCGTTCCAA	CCGGGCACATTTCTATCCGTTCCAACTCGAGTTGGAACGGATAGAAATGTGCTTTTTG	pLKO.1	XM_146248.5-6054s1c1	CDS	XM_146248	10090	244349	Myst3	MYST histone acetyltransferase (monocytic leukemia) 3	NM_001081149.1	noAltMouse	noHumanHit
shRNA 3					TRCN0000077150	GCAAGCGGAAACACCACAATA	CCGGGCAAGCGGAAACACCACAATACTCGAGTATTGTGGTGTTTCCGCTTGCTTTTTG	pLKO.1	XM_146248.5-3569s1c1	CDS	XM_146248	10090	244349	Myst3	MYST histone acetyltransferase (monocytic leukemia) 3	NM_001081149.1	noAltMouse	noHumanHit
shRNA 4					TRCN0000077151	CCCTTGAAGTTCAACAAGAAA	CCGGCCCTTGAAGTTCAACAAGAAACTCGAGTTTCTTGTTGAACTTCAAGGGTTTTTG	pLKO.1	XM_146248.5-1690s1c1	CDS	XM_146248	10090	244349	Myst3	MYST histone acetyltransferase (monocytic leukemia) 3	NM_001081149.1	noAltMouse	noHumanHit
shRNA 5					TRCN0000077152	GCAGTGACCAATTTGTGATTA	CCGGGCAGTGACCAATTTGTGATTACTCGAGTAATCACAAATTGGTCACTGCTTTTTG	pLKO.1	XM_146248.5-2714s1c1	CDS	XM_146248	10090	244349	Myst3	MYST histone acetyltransferase (monocytic leukemia) 3	NM_001081149.1	noAltMouse	noHumanHit
Myst4	Q8BRB7	Kat6b Myst4	Histone acetyltransferase KAT6B (EC 2.3.1.48) (MOZ, YBF2/SAS3, SAS2 and TIP60 protein 4) (MYST-4) (Protein querkopf)	Mus musculus (Mouse)
shRNA 1					TRCN0000039339	CCGTGTAATGATCTACGCAAT	CCGGCCGTGTAATGATCTACGCAATCTCGAGATTGCGTAGATCATTACACGGTTTTTG	pLKO.1	NM_017479.1-636s1c1	CDS	NM_017479	10090	54169	Myst4	MYST histone acetyltransferase monocytic leukemia 4	NM_017479.2	noAltMouse	noHumanHit
shRNA 2					TRCN0000039340	CCTGTGATAGAGGATTCCATA	CCGGCCTGTGATAGAGGATTCCATACTCGAGTATGGAATCCTCTATCACAGGTTTTTG	pLKO.1	NM_017479.1-1213s1c1	CDS	NM_017479	10090	54169	Myst4	MYST histone acetyltransferase monocytic leukemia 4	NM_017479.2	noAltMouse	noHumanHit
shRNA 3					TRCN0000039341	CCCACAGGAATATGCAAGATT	CCGGCCCACAGGAATATGCAAGATTCTCGAGAATCTTGCATATTCCTGTGGGTTTTTG	pLKO.1	NM_017479.1-1682s1c1	CDS	NM_017479	10090	54169	Myst4	MYST histone acetyltransferase monocytic leukemia 4	NM_017479.2	noAltMouse	NM_012330.2 (LOC:23522)
shRNA 4					TRCN0000039342	CCATTAAGTAACACAGGGCTT	CCGGCCATTAAGTAACACAGGGCTTCTCGAGAAGCCCTGTGTTACTTAATGGTTTTTG	pLKO.1	NM_017479.1-4965s1c1	CDS	NM_017479	10090	54169	Myst4	MYST histone acetyltransferase monocytic leukemia 4	NM_017479.2	noAltMouse	NM_012330.2 (LOC:23522)
shRNA 5					TRCN0000039343	CCACAGTCAGTTTCCATTAAA	CCGGCCACAGTCAGTTTCCATTAAACTCGAGTTTAATGGAAACTGACTGTGGTTTTTG	pLKO.1	NM_017479.1-2772s1c1	CDS	NM_017479	10090	54169	Myst4	MYST histone acetyltransferase monocytic leukemia 4	NM_017479.2	noAltMouse	noHumanHit
Ncoa1	P70365	Ncoa1 Src1	Nuclear receptor coactivator 1 (NCoA-1) (EC 2.3.1.48) (Nuclear receptor coactivator protein 1) (mNRC-1) (Steroid receptor coactivator 1) (SRC-1)	Mus musculus (Mouse)
shRNA 1					TRCN0000095569	CAGCAGCTACTGACTGAATAA	CCGGCAGCAGCTACTGACTGAATAACTCGAGTTATTCAGTCAGTAGCTGCTGTTTTTG	pLKO.1	NM_010881.1-5004s1c1	3UTR	NM_010881	10090	17977	Ncoa1	nuclear receptor coactivator 1	NM_010881.2	noAltMouse	NM_003743.4 (LOC:8648),NM_147223.2 (LOC:8648),NM_147233.2 (LOC:8648)
shRNA 2					TRCN0000095570	CCCACCAAACTATGGTACAAA	CCGGCCCACCAAACTATGGTACAAACTCGAGTTTGTACCATAGTTTGGTGGGTTTTTG	pLKO.1	NM_010881.1-4150s1c1	CDS	NM_010881	10090	17977	Ncoa1	nuclear receptor coactivator 1	NM_010881.2	noAltMouse	noHumanHit
shRNA 3					TRCN0000095571	CGCCGAAATAGCCATACATTT	CCGGCGCCGAAATAGCCATACATTTCTCGAGAAATGTATGGCTATTTCGGCGTTTTTG	pLKO.1	NM_010881.1-1190s1c1	CDS	NM_010881	10090	17977	Ncoa1	nuclear receptor coactivator 1	NM_010881.2	noAltMouse	noHumanHit
shRNA 4					TRCN0000095572	CCTATTCAAATATCCCAGTAA	CCGGCCTATTCAAATATCCCAGTAACTCGAGTTACTGGGATATTTGAATAGGTTTTTG	pLKO.1	NM_010881.1-2223s1c1	CDS	NM_010881	10090	17977	Ncoa1	nuclear receptor coactivator 1	NM_010881.2	noAltMouse	noHumanHit
shRNA 5					TRCN0000095573	CCGAATAAATCCCTCAGTCAA	CCGGCCGAATAAATCCCTCAGTCAACTCGAGTTGACTGAGGGATTTATTCGGTTTTTG	pLKO.1	NM_010881.1-1777s1c1	CDS	NM_010881	10090	17977	Ncoa1	nuclear receptor coactivator 1	NM_010881.2	noAltMouse	noHumanHit
Ncoa2	Q61026	Ncoa2 Grip1 Src2 Tif2	Nuclear receptor coactivator 2 (NCoA-2) (Glucocorticoid receptor-interacting protein 1) (GRIP-1) (Steroid receptor coactivator 2) (SRC-2) (Transcriptional intermediary factor 2)	Mus musculus (Mouse)
shRNA 1					TRCN0000096169	CCACTGGGCTTACAAACATTT	CCGGCCACTGGGCTTACAAACATTTCTCGAGAAATGTTTGTAAGCCCAGTGGTTTTTG	pLKO.1	NM_008678.1-4625s1c1	3UTR	NM_008678	10090	17978	Ncoa2	nuclear receptor coactivator 2	NM_001077695.1,NM_008678.2	noAltMouse	noHumanHit
shRNA 2					TRCN0000096170	GCCATAGTTATACCAACAGTT	CCGGGCCATAGTTATACCAACAGTTCTCGAGAACTGTTGGTATAACTATGGCTTTTTG	pLKO.1	NM_008678.1-1780s1c1	CDS	NM_008678	10090	17978	Ncoa2	nuclear receptor coactivator 2	NM_001077695.1,NM_008678.2	NR_003627.1 (LOC:402773)	noHumanHit
shRNA 3					TRCN0000096171	CCACACTGAATTTGTCAAGAA	CCGGCCACACTGAATTTGTCAAGAACTCGAGTTCTTGACAAATTCAGTGTGGTTTTTG	pLKO.1	NM_008678.1-704s1c1	CDS	NM_008678	10090	17978	Ncoa2	nuclear receptor coactivator 2	NM_001077695.1,NM_008678.2	noAltMouse	noHumanHit
shRNA 4					TRCN0000096172	CCCTTCTGAGTTAGAGATGAA	CCGGCCCTTCTGAGTTAGAGATGAACTCGAGTTCATCTCTAACTCAGAAGGGTTTTTG	pLKO.1	NM_008678.1-3233s1c1	CDS	NM_008678	10090	17978	Ncoa2	nuclear receptor coactivator 2	NM_001077695.1,NM_008678.2	noAltMouse	noHumanHit
shRNA 5					TRCN0000096173	CTGCGCTATTTGCTCGACAAA	CCGGCTGCGCTATTTGCTCGACAAACTCGAGTTTGTCGAGCAAATAGCGCAGTTTTTG	pLKO.1	NM_008678.1-2436s1c1	CDS	NM_008678	10090	17978	Ncoa2	nuclear receptor coactivator 2	NM_001077695.1,NM_008678.2	noAltMouse	noHumanHit
Ncoa3	O09000	Ncoa3 Aib1 Pcip Rac3 Tram1	Nuclear receptor coactivator 3 (NCoA-3) (EC 2.3.1.48) (Amplified in breast cancer-1 protein homolog) (AIB-1) (CBP-interacting protein) (p/CIP) (pCIP) (Receptor-associated coactivator 3) (RAC-3) (Steroid receptor coactivator protein 3) (SRC-3) (Thyroid hormone receptor activator molecule 1) (ACTR) (TRAM-1)	Mus musculus (Mouse)
shRNA 1					TRCN0000095794	CATTGTCTAAGCATCCAGCTT	CCGGCATTGTCTAAGCATCCAGCTTCTCGAGAAGCTGGATGCTTAGACAATGTTTTTG	pLKO.1	NM_008679.1-4373s1c1	3UTR	NM_008679	10090	17979	Ncoa3	nuclear receptor coactivator 3	NM_008679.3	noAltMouse	noHumanHit
shRNA 2					TRCN0000095795	CCACAGTTAATGGAGTTTCTT	CCGGCCACAGTTAATGGAGTTTCTTCTCGAGAAGAAACTCCATTAACTGTGGTTTTTG	pLKO.1	NM_008679.1-638s1c1	CDS	NM_008679	10090	17979	Ncoa3	nuclear receptor coactivator 3	NM_008679.3	noAltMouse	noHumanHit
shRNA 3					TRCN0000095796	CGGCAGGCACTTGAAATGAAA	CCGGCGGCAGGCACTTGAAATGAAACTCGAGTTTCATTTCAAGTGCCTGCCGTTTTTG	pLKO.1	NM_008679.1-3692s1c1	CDS	NM_008679	10090	17979	Ncoa3	nuclear receptor coactivator 3	NM_008679.3	noAltMouse	noHumanHit
shRNA 4					TRCN0000095797	GCCGATTACAGTGCCACTTTA	CCGGGCCGATTACAGTGCCACTTTACTCGAGTAAAGTGGCACTGTAATCGGCTTTTTG	pLKO.1	NM_008679.1-2903s1c1	CDS	NM_008679	10090	17979	Ncoa3	nuclear receptor coactivator 3	NM_008679.3	noAltMouse	noHumanHit
shRNA 5					TRCN0000095798	ACTGGATAATTCTCCCAATAT	CCGGACTGGATAATTCTCCCAATATCTCGAGATATTGGGAGAATTATCCAGTTTTTTG	pLKO.1	NM_008679.1-1729s1c1	CDS	NM_008679	10090	17979	Ncoa3	nuclear receptor coactivator 3	NM_008679.3	noAltMouse	noHumanHit
Ncoa4	Q5U4H9	Ncoa4	Nuclear receptor coactivator 4	Mus musculus (Mouse)
shRNA 1					TRCN0000095079	CGTCATAAAGAATAGTTCCTT	CCGGCGTCATAAAGAATAGTTCCTTCTCGAGAAGGAACTATTCTTTATGACGTTTTTG	pLKO.1	NM_019744.1-1542s1c1	CDS	NM_019744	10090	27057	Ncoa4	nuclear receptor coactivator 4	NM_001033988.1,NM_019744.3	XM_925755.2 (LOC:627557)	noHumanHit
shRNA 2					TRCN0000095080	CGGGCTGAACAGCAAATTAAA	CCGGCGGGCTGAACAGCAAATTAAACTCGAGTTTAATTTGCTGTTCAGCCCGTTTTTG	pLKO.1	NM_019744.1-151s1c1	CDS	NM_019744	10090	27057	Ncoa4	nuclear receptor coactivator 4	NM_001033988.1,NM_019744.3	XM_925755.2 (LOC:627557)	NM_001145260.1 (LOC:8031),NM_001145261.1 (LOC:8031),NM_001145262.1 (LOC:8031),NM_001145263.1 (LOC:8031),NM_005437.3 (LOC:8031)
shRNA 3					TRCN0000095081	CTCCTCAAGTATTGGGCCTTT	CCGGCTCCTCAAGTATTGGGCCTTTCTCGAGAAAGGCCCAATACTTGAGGAGTTTTTG	pLKO.1	NM_019744.1-558s1c1	CDS	NM_019744	10090	27057	Ncoa4	nuclear receptor coactivator 4	NM_001033988.1,NM_019744.3	XM_925755.2 (LOC:627557)	noHumanHit
shRNA 4					TRCN0000095082	GCTCCTCAAGTATTGGGCCTT	CCGGGCTCCTCAAGTATTGGGCCTTCTCGAGAAGGCCCAATACTTGAGGAGCTTTTTG	pLKO.1	NM_019744.1-557s1c1	CDS	NM_019744	10090	27057	Ncoa4	nuclear receptor coactivator 4	NM_001033988.1,NM_019744.3	XM_925755.2 (LOC:627557)	noHumanHit
shRNA 5					TRCN0000095083	CGATCTCATCTATCAGCTTAA	CCGGCGATCTCATCTATCAGCTTAACTCGAGTTAAGCTGATAGATGAGATCGTTTTTG	pLKO.1	NM_019744.1-267s1c1	CDS	NM_019744	10090	27057	Ncoa4	nuclear receptor coactivator 4	NM_001033988.1,NM_019744.3	XM_925755.2 (LOC:627557)	noHumanHit
Ncoa5	Q91W39	Ncoa5	Nuclear receptor coactivator 5 (NCoA-5) (Coactivator independent of AF-2) (CIA)	Mus musculus (Mouse)
shRNA 1					TRCN0000126149	CCCTTGAAGTTGGTTTGGTTT	CCGGCCCTTGAAGTTGGTTTGGTTTCTCGAGAAACCAAACCAACTTCAAGGGTTTTTG	pLKO.1	NM_144892.1-2412s1c1	3UTR	NM_144892	10090	228869	Ncoa5	nuclear receptor coactivator 5	NM_144892.1	noAltMouse	noHumanHit
shRNA 2					TRCN0000126150	GCCTGTATCTTCCACAGGTAT	CCGGGCCTGTATCTTCCACAGGTATCTCGAGATACCTGTGGAAGATACAGGCTTTTTG	pLKO.1	NM_144892.1-1704s1c1	CDS	NM_144892	10090	228869	Ncoa5	nuclear receptor coactivator 5	NM_144892.1	noAltMouse	noHumanHit
shRNA 3					TRCN0000126151	GCCTGTGGATTGCTCAGTTAT	CCGGGCCTGTGGATTGCTCAGTTATCTCGAGATAACTGAGCAATCCACAGGCTTTTTG	pLKO.1	NM_144892.1-714s1c1	CDS	NM_144892	10090	228869	Ncoa5	nuclear receptor coactivator 5	NM_144892.1	noAltMouse	noHumanHit
shRNA 4					TRCN0000126152	CGACGTAGAGAGGAGCTTTAT	CCGGCGACGTAGAGAGGAGCTTTATCTCGAGATAAAGCTCCTCTCTACGTCGTTTTTG	pLKO.1	NM_144892.1-649s1c1	CDS	NM_144892	10090	228869	Ncoa5	nuclear receptor coactivator 5	NM_144892.1	noAltMouse	noHumanHit
shRNA 5					TRCN0000126153	CGGTACAGAGATAGCTTTGAT	CCGGCGGTACAGAGATAGCTTTGATCTCGAGATCAAAGCTATCTCTGTACCGTTTTTG	pLKO.1	NM_144892.1-565s1c1	CDS	NM_144892	10090	228869	Ncoa5	nuclear receptor coactivator 5	NM_144892.1	noAltMouse	noHumanHit
Ncoa6	Q9JL19	Ncoa6 Aib3 Prip Rap250 Trbp	Nuclear receptor coactivator 6 (Activating signal cointegrator 2) (ASC-2) (Amplified in breast cancer protein 3) (Cancer-amplified transcriptional coactivator ASC-2) (Nuclear receptor coactivator RAP250) (NRC) (Nuclear receptor-activating protein, 250 kDa) (Peroxisome proliferator-activated receptor-interacting protein) (PPAR-interacting protein) (Thyroid hormone receptor-binding protein)	Mus musculus (Mouse)
shRNA 1					TRCN0000173546	GCCATGTATTGAAAGGCGCTA	CCGGGCCATGTATTGAAAGGCGCTACTCGAGTAGCGCCTTTCAATACATGGCTTTTTTG	pLKO.1	NM_019825.1-6445s1c1	3UTR	NM_019825	10090	56406	Ncoa6	nuclear receptor coactivator 6	NM_019825.2	noAltMouse	noHumanHit
shRNA 2					TRCN0000173430	CCTAGAGTACAGGGTGAACAT	CCGGCCTAGAGTACAGGGTGAACATCTCGAGATGTTCACCCTGTACTCTAGGTTTTTTG	pLKO.1	NM_019825.1-6507s1c1	3UTR	NM_019825	10090	56406	Ncoa6	nuclear receptor coactivator 6	NM_019825.2	noAltMouse	noHumanHit
shRNA 3					TRCN0000176122	GCTTTGATCAACAGGGCTTAA	CCGGGCTTTGATCAACAGGGCTTAACTCGAGTTAAGCCCTGTTGATCAAAGCTTTTTTG	pLKO.1	NM_019825.1-3847s1c1	CDS	NM_019825	10090	56406	Ncoa6	nuclear receptor coactivator 6	NM_019825.2	noAltMouse	noHumanHit
shRNA 4					TRCN0000175145	GCAACAACAAATGATGATGAT	CCGGGCAACAACAAATGATGATGATCTCGAGATCATCATCATTTGTTGTTGCTTTTTTG	pLKO.1	NM_019825.1-3128s1c1	CDS	NM_019825	10090	56406	Ncoa6	nuclear receptor coactivator 6	NM_019825.2	noAltMouse	noHumanHit
shRNA 5					TRCN0000176319	CCTATGGTTCAACAGGGAAAT	CCGGCCTATGGTTCAACAGGGAAATCTCGAGATTTCCCTGTTGAACCATAGGTTTTTTG	pLKO.1	NM_019825.1-1476s1c1	CDS	NM_019825	10090	56406	Ncoa6	nuclear receptor coactivator 6	NM_019825.2	noAltMouse	NM_014071.2 (LOC:23054)
Ncor1	Q60974	Ncor1 Rxrip13	Nuclear receptor corepressor 1 (N-CoR) (N-CoR1) (Retinoid X receptor-interacting protein 13) (RIP13)	Mus musculus (Mouse)
shRNA 1					TRCN0000096474	CCTCTAATACAGGCACTTCAA	CCGGCCTCTAATACAGGCACTTCAACTCGAGTTGAAGTGCCTGTATTAGAGGTTTTTG	pLKO.1	NM_011308.2-7774s1c1	3UTR	NM_011308	10090	20185	Ncor1	nuclear receptor co-repressor 1	NM_011308.2	XM_891956.3 (LOC:627299),XM_906126.3 (LOC:627299)	noHumanHit
shRNA 2					TRCN0000096475	CCCAGCTACAAGAGGAATCAT	CCGGCCCAGCTACAAGAGGAATCATCTCGAGATGATTCCTCTTGTAGCTGGGTTTTTG	pLKO.1	NM_011308.2-5181s1c1	CDS	NM_011308	10090	20185	Ncor1	nuclear receptor co-repressor 1	NM_011308.2	noAltMouse	noHumanHit
shRNA 3					TRCN0000096476	CGGCATAATCTTGACAACCTT	CCGGCGGCATAATCTTGACAACCTTCTCGAGAAGGTTGTCAAGATTATGCCGTTTTTG	pLKO.1	NM_011308.2-2269s1c1	CDS	NM_011308	10090	20185	Ncor1	nuclear receptor co-repressor 1	NM_011308.2	noAltMouse	noHumanHit
shRNA 4					TRCN0000096477	CCAATAATTGAGGGTTCCATT	CCGGCCAATAATTGAGGGTTCCATTCTCGAGAATGGAACCCTCAATTATTGGTTTTTG	pLKO.1	NM_011308.2-4381s1c1	CDS	NM_011308	10090	20185	Ncor1	nuclear receptor co-repressor 1	NM_011308.2	noAltMouse	noHumanHit
shRNA 5					TRCN0000096478	CCAGACATGGTTAAGGCAAAT	CCGGCCAGACATGGTTAAGGCAAATCTCGAGATTTGCCTTAACCATGTCTGGTTTTTG	pLKO.1	NM_011308.2-6253s1c1	CDS	NM_011308	10090	20185	Ncor1	nuclear receptor co-repressor 1	NM_011308.2	noAltMouse	noHumanHit
Ncor2	Q9WU42	Ncor2 Smrt	Nuclear receptor corepressor 2 (N-CoR2) (Silencing mediator of retinoic acid and thyroid hormone receptor) (SMRT) (SMRTe) (T3 receptor-associating factor) (TRAC) (Thyroid-, retinoic-acid-receptor-associated corepressor)	Mus musculus (Mouse)
shRNA 1					TRCN0000095279	CCTGTCTAAAGCCTTAACTAA	CCGGCCTGTCTAAAGCCTTAACTAACTCGAGTTAGTTAAGGCTTTAGACAGGTTTTTG	pLKO.1	NM_011424.1-7714s1c1	3UTR	NM_011424	10090	20602	Ncor2	nuclear receptor co-repressor 2	NM_011424.2	noAltMouse	NM_001077261.1 (LOC:9612),NM_006312.3 (LOC:9612)
shRNA 2					TRCN0000095280	CCTAAGAACTTTGGCCTGATT	CCGGCCTAAGAACTTTGGCCTGATTCTCGAGAATCAGGCCAAAGTTCTTAGGTTTTTG	pLKO.1	NM_011424.1-1501s1c1	CDS	NM_011424	10090	20602	Ncor2	nuclear receptor co-repressor 2	NM_011424.2	noAltMouse	noHumanHit
shRNA 3					TRCN0000095281	CCAGTGTAAGAACTTCTACTT	CCGGCCAGTGTAAGAACTTCTACTTCTCGAGAAGTAGAAGTTCTTACACTGGTTTTTG	pLKO.1	NM_011424.1-2088s1c1	CDS	NM_011424	10090	20602	Ncor2	nuclear receptor co-repressor 2	NM_011424.2	noAltMouse	noHumanHit
shRNA 4					TRCN0000095282	CCCTAAGAACTTTGGCCTGAT	CCGGCCCTAAGAACTTTGGCCTGATCTCGAGATCAGGCCAAAGTTCTTAGGGTTTTTG	pLKO.1	NM_011424.1-1500s1c1	CDS	NM_011424	10090	20602	Ncor2	nuclear receptor co-repressor 2	NM_011424.2	noAltMouse	noHumanHit
shRNA 5					TRCN0000095283	CCAGATCATCTACGATGAGAA	CCGGCCAGATCATCTACGATGAGAACTCGAGTTCTCATCGTAGATGATCTGGTTTTTG	pLKO.1	NM_011424.1-843s1c1	CDS	NM_011424	10090	20602	Ncor2	nuclear receptor co-repressor 2	NM_011424.2	noAltMouse	noHumanHit
Nfrkb	Q6PIJ4	Nfrkb	Nuclear factor related to kappa-B-binding protein (DNA-binding protein R kappa-B)	Mus musculus (Mouse)
shRNA 1					TRCN0000085158	GCCTCATTCTATGTGAGGTTT	CCGGGCCTCATTCTATGTGAGGTTTCTCGAGAAACCTCACATAGAATGAGGCTTTTTG	pLKO.1	NM_172766.2-4334s1c1	3UTR	NM_172766	10090	235134	Nfrkb	nuclear factor related to kappa B binding protein	NM_172766.2	noAltMouse	noHumanHit
shRNA 2					TRCN0000085160	CGGTGTCCTTACCCAGTATAA	CCGGCGGTGTCCTTACCCAGTATAACTCGAGTTATACTGGGTAAGGACACCGTTTTTG	pLKO.1	NM_172766.2-3481s1c1	CDS	NM_172766	10090	235134	Nfrkb	nuclear factor related to kappa B binding protein	NM_172766.2	noAltMouse	noHumanHit
shRNA 3					TRCN0000085161	GCAGCGTTACTTGAAAGTCTT	CCGGGCAGCGTTACTTGAAAGTCTTCTCGAGAAGACTTTCAAGTAACGCTGCTTTTTG	pLKO.1	NM_172766.2-674s1c1	CDS	NM_172766	10090	235134	Nfrkb	nuclear factor related to kappa B binding protein	NM_172766.2	noAltMouse	noHumanHit
shRNA 4					TRCN0000085162	CCCTTGTGTGAAATATGACAT	CCGGCCCTTGTGTGAAATATGACATCTCGAGATGTCATATTTCACACAAGGGTTTTTG	pLKO.1	NM_172766.2-2009s1c1	CDS	NM_172766	10090	235134	Nfrkb	nuclear factor related to kappa B binding protein	NM_172766.2	noAltMouse	noHumanHit
Nr0b2	Q62227	Nr0b2 Shp	Nuclear receptor subfamily 0 group B member 2 (Orphan nuclear receptor SHP) (Small heterodimer partner)	Mus musculus (Mouse)
shRNA 1					TRCN0000027049	CGCCCTATCATGGGAGACGTT	CCGGCGCCCTATCATGGGAGACGTTCTCGAGAACGTCTCCCATGATAGGGCGTTTTT	pLKO.1	NM_011850.2-756s1c1	CDS	NM_011850	10090	23957	Nr0b2	nuclear receptor subfamily 0, group B, member 2
shRNA 2					TRCN0000027118	CGTCCGACTATTCTGTATGCA	CCGGCGTCCGACTATTCTGTATGCACTCGAGTGCATACAGAATAGTCGGACGTTTTT	pLKO.1	NM_011850.2-84s1c1	CDS	NM_011850	10090	23957	Nr0b2	nuclear receptor subfamily 0, group B, member 2
shRNA 3					TRCN0000027112	GCCCAGTATACTTAAGAAGAT	CCGGGCCCAGTATACTTAAGAAGATCTCGAGATCTTCTTAAGTATACTGGGCTTTTT	pLKO.1	NM_011850.2-386s1c1	CDS	NM_011850	10090	23957	Nr0b2	nuclear receptor subfamily 0, group B, member 2
shRNA 4					TRCN0000027130	CAAGGAGTATGCGTACCTGAA	CCGGCAAGGAGTATGCGTACCTGAACTCGAGTTCAGGTACGCATACTCCTTGTTTTT	pLKO.1	NM_011850.2-533s1c1	CDS	NM_011850	10090	23957	Nr0b2	nuclear receptor subfamily 0, group B, member 2
shRNA 5					TRCN0000027046	GAACTCCTTGAAGACATGCTT	CCGGGAACTCCTTGAAGACATGCTTCTCGAGAAGCATGTCTTCAAGGAGTTCTTTTT	pLKO.1	NM_011850.2-786s1c1	CDS	NM_011850	10090	23957	Nr0b2	nuclear receptor subfamily 0, group B, member 2
Nr2c1	Q505F1	Nr2c1 Tr2 Tr2-11	Nuclear receptor subfamily 2 group C member 1 (Orphan nuclear receptor TR2) (Testicular receptor 2) (mTR2)	Mus musculus (Mouse)
shRNA 1					TRCN0000027055	CCATTGAAGTTTCCCGAGAAA	CCGGCCATTGAAGTTTCCCGAGAAACTCGAGTTTCTCGGGAAACTTCAATGGTTTTT	pLKO.1	NM_011629.2-1169s1c1	CDS	NM_011629	10090	22025	Nr2c1	nuclear receptor subfamily 2, group C, member 1
shRNA 2					TRCN0000027082	GCAGGTGTCAACCAGTTGTTT	CCGGGCAGGTGTCAACCAGTTGTTTCTCGAGAAACAACTGGTTGACACCTGCTTTTT	pLKO.1	NM_011629.2-832s1c1	CDS	NM_011629	10090	22025	Nr2c1	nuclear receptor subfamily 2, group C, member 1
shRNA 3					TRCN0000027084	GCAACTATATTAGCAACGTTT	CCGGGCAACTATATTAGCAACGTTTCTCGAGAAACGTTGCTAATATAGTTGCTTTTT	pLKO.1	NM_011629.2-1942s1c1	CDS	NM_011629	10090	22025	Nr2c1	nuclear receptor subfamily 2, group C, member 1
shRNA 4					TRCN0000027062	GCCAGTGTGGTCACATCATTA	CCGGGCCAGTGTGGTCACATCATTACTCGAGTAATGATGTGACCACACTGGCTTTTT	pLKO.1	NM_011629.2-1420s1c1	CDS	NM_011629	10090	22025	Nr2c1	nuclear receptor subfamily 2, group C, member 1
shRNA 5					TRCN0000027120	AGATTATATCACCAGGACATA	CCGGAGATTATATCACCAGGACATACTCGAGTATGTCCTGGTGATATAATCTTTTTT	pLKO.1	NM_011629.2-2199s1c1	CDS	NM_011629	10090	22025	Nr2c1	nuclear receptor subfamily 2, group C, member 1
Nrip1	Q8CBD1	Nrip1	Nuclear receptor-interacting protein 1 (Nuclear factor RIP140) (Receptor-interacting protein 140)	Mus musculus (Mouse)
shRNA 1					TRCN0000096504	GCCATACCACTTTGGGTCTTT	CCGGGCCATACCACTTTGGGTCTTTCTCGAGAAAGACCCAAAGTGGTATGGCTTTTTG	pLKO.1	NM_173440.1-4221s1c1	3UTR	NM_173440	10090	268903	Nrip1	nuclear receptor interacting protein 1	NM_173440.2	noAltMouse	noHumanHit
shRNA 2					TRCN0000096505	GCTGTCTGATTCCATCGTGAA	CCGGGCTGTCTGATTCCATCGTGAACTCGAGTTCACGATGGAATCAGACAGCTTTTTG	pLKO.1	NM_173440.1-1024s1c1	CDS	NM_173440	10090	268903	Nrip1	nuclear receptor interacting protein 1	NM_173440.2	noAltMouse	noHumanHit
shRNA 3					TRCN0000096506	CGGTCTGATTGATAGATTAAA	CCGGCGGTCTGATTGATAGATTAAACTCGAGTTTAATCTATCAATCAGACCGTTTTTG	pLKO.1	NM_173440.1-2716s1c1	CDS	NM_173440	10090	268903	Nrip1	nuclear receptor interacting protein 1	NM_173440.2	noAltMouse	noHumanHit
shRNA 4					TRCN0000096508	GCCGTAGATACTGCCAATCAT	CCGGGCCGTAGATACTGCCAATCATCTCGAGATGATTGGCAGTATCTACGGCTTTTTG	pLKO.1	NM_173440.1-3356s1c1	CDS	NM_173440	10090	268903	Nrip1	nuclear receptor interacting protein 1	NM_173440.2	noAltMouse	noHumanHit
Padi1	Q9Z185	Padi1 Pad1 Pdi1	Protein-arginine deiminase type-1 (EC 3.5.3.15) (Peptidylarginine deiminase I) (Protein-arginine deiminase type I)	Mus musculus (Mouse)
shRNA 1					TRCN0000101835	CGTTCAGTTCAACAGAGGCAA	CCGGCGTTCAGTTCAACAGAGGCAACTCGAGTTGCCTCTGTTGAACTGAACGTTTTTG	pLKO.1	NM_011059.1-2590s1c1	3UTR	NM_011059	10090	18599	Padi1	peptidyl arginine deiminase, type I	noHits	noAltMouse	noHumanHit
shRNA 2					TRCN0000101836	GCTGTTGATGTGTCCCTTGAT	CCGGGCTGTTGATGTGTCCCTTGATCTCGAGATCAAGGGACACATCAACAGCTTTTTG	pLKO.1	NM_011059.1-467s1c1	CDS	NM_011059	10090	18599	Padi1	peptidyl arginine deiminase, type I	NM_011059.2	noAltMouse	noHumanHit
shRNA 3					TRCN0000101837	TGCGTCTTTATCGACGACTTT	CCGGTGCGTCTTTATCGACGACTTTCTCGAGAAAGTCGTCGATAAAGACGCATTTTTG	pLKO.1	NM_011059.1-2003s1c1	CDS	NM_011059	10090	18599	Padi1	peptidyl arginine deiminase, type I	NM_011059.2	noAltMouse	noHumanHit
shRNA 4					TRCN0000101838	CCTGCATGCTAACCATTTGAA	CCGGCCTGCATGCTAACCATTTGAACTCGAGTTCAAATGGTTAGCATGCAGGTTTTTG	pLKO.1	NM_011059.1-619s1c1	CDS	NM_011059	10090	18599	Padi1	peptidyl arginine deiminase, type I	NM_011059.2	noAltMouse	noHumanHit
shRNA 5					TRCN0000101839	CTGGTGAACGTCTATAGTGAT	CCGGCTGGTGAACGTCTATAGTGATCTCGAGATCACTATAGACGTTCACCAGTTTTTG	pLKO.1	NM_011059.1-203s1c1	CDS	NM_011059	10090	18599	Padi1	peptidyl arginine deiminase, type I	NM_011059.2	noAltMouse	noHumanHit
Padi2	Q08642	Padi2 Pad2 Pdi Pdi2	Protein-arginine deiminase type-2 (EC 3.5.3.15) (Peptidylarginine deiminase II) (Protein-arginine deiminase type II)	Mus musculus (Mouse)
shRNA 1					TRCN0000101440	GCACAGAATCTTCCAGAAATA	CCGGGCACAGAATCTTCCAGAAATACTCGAGTATTTCTGGAAGATTCTGTGCTTTTTG	pLKO.1	NM_008812.1-2545s1c1	3UTR	NM_008812	10090	18600	Padi2	peptidyl arginine deiminase, type II	NM_008812.2	noAltMouse	noHumanHit
shRNA 2					TRCN0000101441	GCGCTCTTCAAGATGGATGAA	CCGGGCGCTCTTCAAGATGGATGAACTCGAGTTCATCCATCTTGAAGAGCGCTTTTTG	pLKO.1	NM_008812.1-1742s1c1	CDS	NM_008812	10090	18600	Padi2	peptidyl arginine deiminase, type II	NM_008812.2	noAltMouse	noHumanHit
shRNA 3					TRCN0000101442	CGGGTATGAAATAGTCCTCTA	CCGGCGGGTATGAAATAGTCCTCTACTCGAGTAGAGGACTATTTCATACCCGTTTTTG	pLKO.1	NM_008812.1-619s1c1	CDS	NM_008812	10090	18600	Padi2	peptidyl arginine deiminase, type II	NM_008812.2	noAltMouse	noHumanHit
shRNA 4					TRCN0000101443	CGATGAGTTTATGACTTTCAT	CCGGCGATGAGTTTATGACTTTCATCTCGAGATGAAAGTCATAAACTCATCGTTTTTG	pLKO.1	NM_008812.1-1447s1c1	CDS	NM_008812	10090	18600	Padi2	peptidyl arginine deiminase, type II	NM_008812.2	noAltMouse	noHumanHit
shRNA 5					TRCN0000101444	GTATGAAATAGTCCTCTACAT	CCGGGTATGAAATAGTCCTCTACATCTCGAGATGTAGAGGACTATTTCATACTTTTTG	pLKO.1	NM_008812.1-622s1c1	CDS	NM_008812	10090	18600	Padi2	peptidyl arginine deiminase, type II	NM_008812.2	noAltMouse	noHumanHit
Padi3	Q9Z184	Padi3 Pad3 Pdi3	Protein-arginine deiminase type-3 (EC 3.5.3.15) (Peptidylarginine deiminase III) (Protein-arginine deiminase type III)	Mus musculus (Mouse)
shRNA 1					TRCN0000101535	GCGCTGTTGATGGTTAGGAAA	CCGGGCGCTGTTGATGGTTAGGAAACTCGAGTTTCCTAACCATCAACAGCGCTTTTTG	pLKO.1	NM_011060.1-2773s1c1	3UTR	NM_011060	10090	18601	Padi3	peptidyl arginine deiminase, type III	NM_011060.4	noAltMouse	noHumanHit
shRNA 2					TRCN0000101536	CCAGAGCCTTATCAACTTTAA	CCGGCCAGAGCCTTATCAACTTTAACTCGAGTTAAAGTTGATAAGGCTCTGGTTTTTG	pLKO.1	NM_011060.1-1644s1c1	CDS	NM_011060	10090	18601	Padi3	peptidyl arginine deiminase, type III	NM_011060.4	noAltMouse	noHumanHit
shRNA 3					TRCN0000101537	GCCCAAGATAACTGTGACCAA	CCGGGCCCAAGATAACTGTGACCAACTCGAGTTGGTCACAGTTATCTTGGGCTTTTTG	pLKO.1	NM_011060.1-529s1c1	CDS	NM_011060	10090	18601	Padi3	peptidyl arginine deiminase, type III	NM_011060.4	noAltMouse	noHumanHit
shRNA 4					TRCN0000101538	CCAAGATAACTGTGACCAATA	CCGGCCAAGATAACTGTGACCAATACTCGAGTATTGGTCACAGTTATCTTGGTTTTTG	pLKO.1	NM_011060.1-531s1c1	CDS	NM_011060	10090	18601	Padi3	peptidyl arginine deiminase, type III	NM_011060.4	noAltMouse	noHumanHit
shRNA 5					TRCN0000101539	GTGAGGAATAACACCTGCTTT	CCGGGTGAGGAATAACACCTGCTTTCTCGAGAAAGCAGGTGTTATTCCTCACTTTTTG	pLKO.1	NM_011060.1-979s1c1	CDS	NM_011060	10090	18601	Padi3	peptidyl arginine deiminase, type III	NM_011060.4	noAltMouse	noHumanHit
Padi4	Q9Z183	Padi4 Pad4 Pdi4	Protein-arginine deiminase type-4 (EC 3.5.3.15) (Peptidylarginine deiminase IV) (Protein-arginine deiminase type IV)	Mus musculus (Mouse)
shRNA 1					TRCN0000101830	CAAGCGAGTTATGGGTCCAAA	CCGGCAAGCGAGTTATGGGTCCAAACTCGAGTTTGGACCCATAACTCGCTTGTTTTTG	pLKO.1	NM_011061.1-1159s1c1	CDS	NM_011061	10090	18602	Padi4	peptidyl arginine deiminase, type IV	NM_011061.2	noAltMouse	noHumanHit
shRNA 2					TRCN0000101831	GCAGCAGAACAGATGACCAAA	CCGGGCAGCAGAACAGATGACCAAACTCGAGTTTGGTCATCTGTTCTGCTGCTTTTTG	pLKO.1	NM_011061.1-267s1c1	CDS	NM_011061	10090	18602	Padi4	peptidyl arginine deiminase, type IV	noHits	noAltMouse	noHumanHit
shRNA 3					TRCN0000101833	AGGAGAATATAGATGACCAAT	CCGGAGGAGAATATAGATGACCAATCTCGAGATTGGTCATCTATATTCTCCTTTTTTG	pLKO.1	NM_011061.1-1035s1c1	CDS	NM_011061	10090	18602	Padi4	peptidyl arginine deiminase, type IV	NM_011061.2	noAltMouse	noHumanHit
shRNA 4					TRCN0000101834	GCAGAATTCTCATCGGGAATA	CCGGGCAGAATTCTCATCGGGAATACTCGAGTATTCCCGATGAGAATTCTGCTTTTTG	pLKO.1	NM_011061.1-1293s1c1	CDS	NM_011061	10090	18602	Padi4	peptidyl arginine deiminase, type IV	NM_011061.2	noAltMouse	noHumanHit
Padi6	Q8K3V4	Padi6 Pad6 Padi5	Protein-arginine deiminase type-6 (EC 3.5.3.15) (Arginine deiminase-like protein) (Egg and embryo abundant PAD) (ePAD) (Peptidylarginine deiminase VI) (Protein-arginine deiminase type VI)	Mus musculus (Mouse)
shRNA 1					TRCN0000101776	GCCAAGTGATAAGCAAGCTAA	CCGGGCCAAGTGATAAGCAAGCTAACTCGAGTTAGCTTGCTTATCACTTGGCTTTTTG	pLKO.1	NM_153106.1-426s1c1	CDS	NM_153106	10090	242726	Padi6	peptidyl arginine deiminase, type VI	NM_153106.2	noAltMouse	noHumanHit
shRNA 2					TRCN0000101777	CCCAGAGATTCCGCTCTATAA	CCGGCCCAGAGATTCCGCTCTATAACTCGAGTTATAGAGCGGAATCTCTGGGTTTTTG	pLKO.1	NM_153106.1-867s1c1	CDS	NM_153106	10090	242726	Padi6	peptidyl arginine deiminase, type VI	NM_153106.2	noAltMouse	noHumanHit
shRNA 3					TRCN0000101778	GCTTGTGAATTGTAGCCCTAA	CCGGGCTTGTGAATTGTAGCCCTAACTCGAGTTAGGGCTACAATTCACAAGCTTTTTG	pLKO.1	NM_153106.1-489s1c1	CDS	NM_153106	10090	242726	Padi6	peptidyl arginine deiminase, type VI	NM_153106.2	noAltMouse	noHumanHit
shRNA 4					TRCN0000101779	CATCATAAACAGGGTGCCATT	CCGGCATCATAAACAGGGTGCCATTCTCGAGAATGGCACCCTGTTTATGATGTTTTTG	pLKO.1	NM_153106.1-2037s1c1	CDS	NM_153106	10090	242726	Padi6	peptidyl arginine deiminase, type VI	NM_153106.2	noAltMouse	noHumanHit
Pbrm1	Q8BSQ9	Pbrm1 Baf180 Pb1	Protein polybromo-1 (BRG1-associated factor 180) (BAF180)	Mus musculus (Mouse)
shRNA 1					TRCN0000081818	GCGGCATATTTGCTCTATTAA	CCGGGCGGCATATTTGCTCTATTAACTCGAGTTAATAGAGCAAATATGCCGCTTTTTG	pLKO.1	NM_025847.1-1683s1c1	3UTR	NM_025847	10090	66923	Pbrm1	polybromo 1	NM_001081251.1	noAltMouse	noHumanHit
shRNA 2					TRCN0000081819	CCGCTATAATGAGAGTGACAA	CCGGCCGCTATAATGAGAGTGACAACTCGAGTTGTCACTCTCATTATAGCGGTTTTTG	pLKO.1	NM_025847.1-159s1c1	CDS	NM_025847	10090	66923	Pbrm1	polybromo 1	NM_001081251.1	noAltMouse	noHumanHit
shRNA 3					TRCN0000081820	CGACAGGCATACAACCTAGAA	CCGGCGACAGGCATACAACCTAGAACTCGAGTTCTAGGTTGTATGCCTGTCGTTTTTG	pLKO.1	NM_025847.1-1102s1c1	CDS	NM_025847	10090	66923	Pbrm1	polybromo 1	NM_001081251.1	noAltMouse	noHumanHit
shRNA 4					TRCN0000081821	CGGGATGTCCATTTGTCCAAA	CCGGCGGGATGTCCATTTGTCCAAACTCGAGTTTGGACAAATGGACATCCCGTTTTTG	pLKO.1	NM_025847.1-967s1c1	CDS	NM_025847	10090	66923	Pbrm1	polybromo 1	NM_001081251.1	noAltMouse	noHumanHit
shRNA 5					TRCN0000081822	TCTGCTAAAGTTGTAGATGAT	CCGGTCTGCTAAAGTTGTAGATGATCTCGAGATCATCTACAACTTTAGCAGATTTTTG	pLKO.1	NM_025847.1-220s1c1	CDS	NM_025847	10090	66923	Pbrm1	polybromo 1	NM_001081251.1	noAltMouse	noHumanHit
Phf10	Q9D8M7	Phf10 Baf45a	PHD finger protein 10 (BRG1-associated factor 45a) (BAF45a)	Mus musculus (Mouse)
shRNA 1					TRCN0000095944	CCAGCTAAACACGCTGAATAT	CCGGCCAGCTAAACACGCTGAATATCTCGAGATATTCAGCGTGTTTAGCTGGTTTTTG	pLKO.1	NM_024250.3-506s1c1	CDS	NM_024250	10090	72057	Phf10	PHD finger protein 10	NM_024250.3	noAltMouse	noHumanHit
shRNA 2					TRCN0000095945	GCGACGAGATTTATATCACAA	CCGGGCGACGAGATTTATATCACAACTCGAGTTGTGATATAAATCTCGTCGCTTTTTG	pLKO.1	NM_024250.3-376s1c1	CDS	NM_024250	10090	72057	Phf10	PHD finger protein 10	NM_024250.3	noAltMouse	noHumanHit
shRNA 3					TRCN0000095946	CCACCCTTCTTGCTTGGATAT	CCGGCCACCCTTCTTGCTTGGATATCTCGAGATATCCAAGCAAGAAGGGTGGTTTTTG	pLKO.1	NM_024250.3-1267s1c1	CDS	NM_024250	10090	72057	Phf10	PHD finger protein 10	NM_024250.3	noAltMouse	noHumanHit
shRNA 4					TRCN0000095947	CCAAATGCTCTATGTGGAATT	CCGGCCAAATGCTCTATGTGGAATTCTCGAGAATTCCACATAGAGCATTTGGTTTTTG	pLKO.1	NM_024250.3-1169s1c1	CDS	NM_024250	10090	72057	Phf10	PHD finger protein 10	NM_024250.3	noAltMouse	noHumanHit
shRNA 5					TRCN0000095948	CCTGAGAGAATTAAACGTCAT	CCGGCCTGAGAGAATTAAACGTCATCTCGAGATGACGTTTAATTCTCTCAGGTTTTTG	pLKO.1	NM_024250.3-409s1c1	CDS	NM_024250	10090	72057	Phf10	PHD finger protein 10	NM_024250.3	noAltMouse	noHumanHit
Phf21a	Q6ZPK0	Phf21a Bhc80 Kiaa1696 Pftf1	PHD finger protein 21A (BHC80a) (BRAF35-HDAC complex protein BHC80) (mBHC80)	Mus musculus (Mouse)
shRNA 1					TRCN0000124324	CCGGATTTCTTCTGGAAAGTA	CCGGCCGGATTTCTTCTGGAAAGTACTCGAGTACTTTCCAGAAGAAATCCGGTTTTTG	pLKO.1	NM_138755.1-2002s1c1	3UTR	NM_138755	10090	192285	Phf21a	PHD finger protein 21A	NM_001109690.1,NM_001109691.1,NM_138755.2	noAltMouse	noHumanHit
shRNA 2					TRCN0000124325	GCCTGGAGAAACAGACAGTTA	CCGGGCCTGGAGAAACAGACAGTTACTCGAGTAACTGTCTGTTTCTCCAGGCTTTTTG	pLKO.1	NM_138755.1-1021s1c1	CDS	NM_138755	10090	192285	Phf21a	PHD finger protein 21A	NM_001109690.1,NM_001109691.1,NM_138755.2	noAltMouse	noHumanHit
shRNA 3					TRCN0000124326	GCCCATCAAAGTACCACAGTT	CCGGGCCCATCAAAGTACCACAGTTCTCGAGAACTGTGGTACTTTGATGGGCTTTTTG	pLKO.1	NM_138755.1-674s1c1	CDS	NM_138755	10090	192285	Phf21a	PHD finger protein 21A	NM_001109690.1,NM_001109691.1,NM_138755.2	noAltMouse	NM_001101802.1 (LOC:51317),NM_016621.3 (LOC:51317)
shRNA 4					TRCN0000124327	CATTCCTACATCGCCTACAAA	CCGGCATTCCTACATCGCCTACAAACTCGAGTTTGTAGGCGATGTAGGAATGTTTTTG	pLKO.1	NM_138755.1-1557s1c1	CDS	NM_138755	10090	192285	Phf21a	PHD finger protein 21A	NM_001109690.1,NM_001109691.1,NM_138755.2	noAltMouse	noHumanHit
shRNA 5					TRCN0000124328	GCGCAAGAACCTGATAGTCAA	CCGGGCGCAAGAACCTGATAGTCAACTCGAGTTGACTATCAGGTTCTTGCGCTTTTTG	pLKO.1	NM_138755.1-443s1c1	CDS	NM_138755	10090	192285	Phf21a	PHD finger protein 21A	NM_001109690.1,NM_001109691.1,NM_138755.2	noAltMouse	noHumanHit
Prmt2	Q9R144	Prmt2 Hrmt1l1	Protein arginine N-methyltransferase 2 (EC 2.1.1.319) (Histone-arginine N-methyltransferase PRMT2)	Mus musculus (Mouse)
shRNA 1					TRCN0000097354	GCTGTGTATATAGGTGTTCAT	CCGGGCTGTGTATATAGGTGTTCATCTCGAGATGAACACCTATATACACAGCTTTTTG	pLKO.1	NM_133182.1-1594s1c1	3UTR	NM_133182	10090	15468	Prmt2	protein arginine N-methyltransferase 2	NM_001077638.1,NM_133182.2	noAltMouse	noHumanHit
shRNA 2					TRCN0000097355	CGGGTTCTGTTGTGTTACAAA	CCGGCGGGTTCTGTTGTGTTACAAACTCGAGTTTGTAACACAACAGAACCCGTTTTTG	pLKO.1	NM_133182.1-1288s1c1	CDS	NM_133182	10090	15468	Prmt2	protein arginine N-methyltransferase 2	NM_001077638.1,NM_133182.2	noAltMouse	noHumanHit
shRNA 3					TRCN0000097356	GCCAAAGTCGAATCATATCTT	CCGGGCCAAAGTCGAATCATATCTTCTCGAGAAGATATGATTCGACTTTGGCTTTTTG	pLKO.1	NM_133182.1-979s1c1	CDS	NM_133182	10090	15468	Prmt2	protein arginine N-methyltransferase 2	NM_001077638.1,NM_133182.2	noAltMouse	noHumanHit
shRNA 4					TRCN0000097357	GAGGAGTACTTCGACAGCTAT	CCGGGAGGAGTACTTCGACAGCTATCTCGAGATAGCTGTCGAAGTACTCCTCTTTTTG	pLKO.1	NM_133182.1-416s1c1	CDS	NM_133182	10090	15468	Prmt2	protein arginine N-methyltransferase 2	NM_001077638.1,NM_133182.2	noAltMouse	noHumanHit
shRNA 5					TRCN0000097358	GCAGACTATACGGCCACCGAT	CCGGGCAGACTATACGGCCACCGATCTCGAGATCGGTGGCCGTATAGTCTGCTTTTTG	pLKO.1	NM_133182.1-233s1c1	CDS	NM_133182	10090	15468	Prmt2	protein arginine N-methyltransferase 2	NM_001077638.1,NM_133182.2	noAltMouse	noHumanHit
Prmt3	Q922H1	Prmt3 Hrmt1l3	Protein arginine N-methyltransferase 3 (EC 2.1.1.-) (Heterogeneous nuclear ribonucleoprotein methyltransferase-like protein 3)	Mus musculus (Mouse)
shRNA 1					TRCN0000097489	CCTGCTAGACTGAGAGTCATT	CCGGCCTGCTAGACTGAGAGTCATTCTCGAGAATGACTCTCAGTCTAGCAGGTTTTTG	pLKO.1	NM_133740.1-1968s1c1	3UTR	NM_133740	10090	71974	Prmt3	protein arginine N-methyltransferase 3	NM_133740.2	noAltMouse	noHumanHit
shRNA 2					TRCN0000097490	GCACAGAAAGTTACAGAGATT	CCGGGCACAGAAAGTTACAGAGATTCTCGAGAATCTCTGTAACTTTCTGTGCTTTTTG	pLKO.1	NM_133740.1-827s1c1	CDS	NM_133740	10090	71974	Prmt3	protein arginine N-methyltransferase 3	NM_133740.2	noAltMouse	noHumanHit
shRNA 3					TRCN0000097491	CGCACAGAAAGTTACAGAGAT	CCGGCGCACAGAAAGTTACAGAGATCTCGAGATCTCTGTAACTTTCTGTGCGTTTTTG	pLKO.1	NM_133740.1-826s1c1	CDS	NM_133740	10090	71974	Prmt3	protein arginine N-methyltransferase 3	NM_133740.2	noAltMouse	noHumanHit
shRNA 4					TRCN0000097492	CCTACGGTTGAATATATGAAT	CCGGCCTACGGTTGAATATATGAATCTCGAGATTCATATATTCAACCGTAGGTTTTTG	pLKO.1	NM_133740.1-415s1c1	CDS	NM_133740	10090	71974	Prmt3	protein arginine N-methyltransferase 3	NM_133740.2	noAltMouse	noHumanHit
shRNA 5					TRCN0000097493	CCTCATTGTGACCCTGACTTT	CCGGCCTCATTGTGACCCTGACTTTCTCGAGAAAGTCAGGGTCACAATGAGGTTTTTG	pLKO.1	NM_133740.1-1653s1c1	CDS	NM_133740	10090	71974	Prmt3	protein arginine N-methyltransferase 3	NM_133740.2	noAltMouse	noHumanHit
Prmt5	Q8CIG8	Prmt5 Jbp1 Skb1	Protein arginine N-methyltransferase 5 (EC 2.1.1.320) (Histone-arginine N-methyltransferase PRMT5) (Jak-binding protein 1) (Shk1 kinase-binding protein 1 homolog) (SKB1 homolog)	Mus musculus (Mouse)
shRNA 1					TRCN0000182186	CCTCTTGTGAATGCGTCTCTT	CCGGCCTCTTGTGAATGCGTCTCTTCTCGAGAAGAGACGCATTCACAAGAGGTTTTTTG	pLKO.1	NM_013768.1-1169s1c1	CDS	NM_013768	10090	27374	Prmt5	protein arginine N-methyltransferase 5	NM_013768.3	noAltMouse	noHumanHit
shRNA 2					TRCN0000176621	CCCATCAAATACTCTCAATAT	CCGGCCCATCAAATACTCTCAATATCTCGAGATATTGAGAGTATTTGATGGGTTTTTTG	pLKO.1	NM_013768.1-1052s1c1	CDS	NM_013768	10090	27374	Prmt5	protein arginine N-methyltransferase 5	NM_013768.3	noAltMouse	noHumanHit
shRNA 3					TRCN0000181891	GCACAGTTTGAGATGCCTTAT	CCGGGCACAGTTTGAGATGCCTTATCTCGAGATAAGGCATCTCAAACTGTGCTTTTTTG	pLKO.1	NM_013768.1-1547s1c1	CDS	NM_013768	10090	27374	Prmt5	protein arginine N-methyltransferase 5	NM_013768.3	noAltMouse	noHumanHit
shRNA 4					TRCN0000182693	GCGTTTCAAGAGGGAGTTCAT	CCGGGCGTTTCAAGAGGGAGTTCATCTCGAGATGAACTCCCTCTTGAAACGCTTTTTTG	pLKO.1	NM_013768.1-205s1c1	CDS	NM_013768	10090	27374	Prmt5	protein arginine N-methyltransferase 5	NM_013768.3	noAltMouse	NM_001039619.1 (LOC:10419),NM_006109.3 (LOC:10419)
shRNA 5					TRCN0000182229	CCAGAACATCTGTGTGCGTTT	CCGGCCAGAACATCTGTGTGCGTTTCTCGAGAAACGCACACAGATGTTCTGGTTTTTTG	pLKO.1	NM_013768.1-1846s1c1	CDS	NM_013768	10090	27374	Prmt5	protein arginine N-methyltransferase 5	NM_013768.3	noAltMouse	noHumanHit
Prmt6	Q6NZB1	Prmt6 Hrmt1l6	Protein arginine N-methyltransferase 6 (EC 2.1.1.319) (Histone-arginine N-methyltransferase PRMT6)	Mus musculus (Mouse)
shRNA 1					TRCN0000097494	CCCTCCTCATACCATTTATTT	CCGGCCCTCCTCATACCATTTATTTCTCGAGAAATAAATGGTATGAGGAGGGTTTTTG	pLKO.1	NM_178891.3-1538s1c1	3UTR	NM_178891	10090	99890	Prmt6	protein arginine N-methyltransferase 6	NR_024139.1	noAltMouse	noHumanHit
shRNA 2					TRCN0000097495	CGCATACTTCTGCGCTACAAA	CCGGCGCATACTTCTGCGCTACAAACTCGAGTTTGTAGCGCAGAAGTATGCGTTTTTG	pLKO.1	NM_178891.3-1074s1c1	CDS	NM_178891	10090	99890	Prmt6	protein arginine N-methyltransferase 6	NM_178891.4,NR_024139.1	noAltMouse	noHumanHit
shRNA 3					TRCN0000097496	GTGGAACAAGATACGGACATT	CCGGGTGGAACAAGATACGGACATTCTCGAGAATGTCCGTATCTTGTTCCACTTTTTG	pLKO.1	NM_178891.3-1005s1c1	CDS	NM_178891	10090	99890	Prmt6	protein arginine N-methyltransferase 6	NM_178891.4,NR_024139.1	noAltMouse	noHumanHit
shRNA 4					TRCN0000097497	CCAGCTGTACTACGAGTGCTA	CCGGCCAGCTGTACTACGAGTGCTACTCGAGTAGCACTCGTAGTACAGCTGGTTTTTG	pLKO.1	NM_178891.3-146s1c1	CDS	NM_178891	10090	99890	Prmt6	protein arginine N-methyltransferase 6	NM_178891.4,NR_024139.1	noAltMouse	NM_018137.2 (LOC:55170)
Rbbp4	Q60972	Rbbp4 Rbap48	Histone-binding protein RBBP4 (Chromatin assembly factor 1 subunit C) (CAF-1 subunit C) (Chromatin assembly factor I p48 subunit) (CAF-I 48 kDa subunit) (CAF-I p48) (Nucleosome-remodeling factor subunit RBAP48) (Retinoblastoma-binding protein 4) (RBBP-4) (Retinoblastoma-binding protein p48)	Mus musculus (Mouse)
shRNA 1					TRCN0000110220	CCCTGTAAGATTGAAAGAAAT	CCGGCCCTGTAAGATTGAAAGAAATCTCGAGATTTCTTTCAATCTTACAGGGTTTTTG	pLKO.1	NM_009030.2-3464s1c1	3UTR	NM_009030	10090	19646	Rbbp4	retinoblastoma binding protein 4	NM_009030.3	noAltMouse	noHumanHit
shRNA 2					TRCN0000110221	CCCACCAGAATTGTTGTTTAT	CCGGCCCACCAGAATTGTTGTTTATCTCGAGATAAACAACAATTCTGGTGGGTTTTTG	pLKO.1	NM_009030.2-1223s1c1	CDS	NM_009030	10090	19646	Rbbp4	retinoblastoma binding protein 4	NM_009030.3	noAltMouse	noHumanHit
shRNA 3					TRCN0000110222	GCGGAGAACATTTACAATGAT	CCGGGCGGAGAACATTTACAATGATCTCGAGATCATTGTAAATGTTCTCCGCTTTTTG	pLKO.1	NM_009030.2-1350s1c1	CDS	NM_009030	10090	19646	Rbbp4	retinoblastoma binding protein 4	NM_009030.3	noAltMouse	noHumanHit
shRNA 4					TRCN0000110223	CCTCACAATGAGACTATCTTA	CCGGCCTCACAATGAGACTATCTTACTCGAGTAAGATAGTCTCATTGTGAGGTTTTTG	pLKO.1	NM_009030.2-1116s1c1	CDS	NM_009030	10090	19646	Rbbp4	retinoblastoma binding protein 4	NM_009030.3	noAltMouse	noHumanHit
shRNA 5					TRCN0000110224	GCATCCCATTATGACAGTGAA	CCGGGCATCCCATTATGACAGTGAACTCGAGTTCACTGTCATAATGGGATGCTTTTTG	pLKO.1	NM_009030.2-420s1c1	CDS	NM_009030	10090	19646	Rbbp4	retinoblastoma binding protein 4	NM_009030.3	noAltMouse	noHumanHit
Rbbp7	Q60973	Rbbp7 Rbap46	Histone-binding protein RBBP7 (Histone acetyltransferase type B subunit 2) (Nucleosome-remodeling factor subunit RBAP46) (Retinoblastoma-binding protein 7) (RBBP-7) (Retinoblastoma-binding protein p46)	Mus musculus (Mouse)
shRNA 1					TRCN0000039219	CCTTTGATTCAACTGTCATTT	CCGGCCTTTGATTCAACTGTCATTTCTCGAGAAATGACAGTTGAATCAAAGGTTTTTG	pLKO.1	NM_009031.2-1757s1c1	3UTR	NM_009031	10090	245688	Rbbp7	retinoblastoma binding protein 7	NM_009031.3	XR_004752.1 (LOC:623006),XR_030613.1 (LOC:623006)	noHumanHit
shRNA 2					TRCN0000039220	GCGTGTCATCAACGAAGAGTA	CCGGGCGTGTCATCAACGAAGAGTACTCGAGTACTCTTCGTTGATGACACGCTTTTTG	pLKO.1	NM_009031.2-272s1c1	CDS	NM_009031	10090	245688	Rbbp7	retinoblastoma binding protein 7	NM_009031.3	noAltMouse	noHumanHit
shRNA 3					TRCN0000039221	GAGAAGTGAATCGTGCTCGTT	CCGGGAGAAGTGAATCGTGCTCGTTCTCGAGAACGAGCACGATTCACTTCTCTTTTTG	pLKO.1	NM_009031.2-604s1c1	CDS	NM_009031	10090	245688	Rbbp7	retinoblastoma binding protein 7	NM_009031.3	noAltMouse	noHumanHit
shRNA 4					TRCN0000039222	CCGTTTCTGTATGACCTGGTT	CCGGCCGTTTCTGTATGACCTGGTTCTCGAGAACCAGGTCATACAGAAACGGTTTTTG	pLKO.1	NM_009031.2-315s1c1	CDS	NM_009031	10090	245688	Rbbp7	retinoblastoma binding protein 7	NM_009031.3	noAltMouse	noHumanHit
shRNA 5					TRCN0000039223	CGCCTGAATGTGTGGGATTTA	CCGGCGCCTGAATGTGTGGGATTTACTCGAGTAAATCCCACACATTCAGGCGTTTTTG	pLKO.1	NM_009031.2-1251s1c1	CDS	NM_009031	10090	245688	Rbbp7	retinoblastoma binding protein 7	NM_009031.3	noAltMouse	NM_002893.3 (LOC:5931)
Rcor1	Q8CFE3	Rcor1 D12Wsu95e Kiaa0071	REST corepressor 1 (Protein CoREST)	Mus musculus (Mouse)
shRNA 1					TRCN0000071368	CGCCGCTTCAACATAGATGAA	CCGGCGCCGCTTCAACATAGATGAACTCGAGTTCATCTATGTTGAAGCGGCGTTTTTG	pLKO.1	NM_198023.1-1075s1c1	CDS	NM_198023	10090	217864	Rcor1	REST corepressor 1	NM_198023.2	noAltMouse	NM_015156.2 (LOC:23186)
shRNA 2					TRCN0000071369	CGCAGTCAAGAACGAGACAAT	CCGGCGCAGTCAAGAACGAGACAATCTCGAGATTGTCTCGTTCTTGACTGCGTTTTTG	pLKO.1	NM_198023.1-166s1c1	CDS	NM_198023	10090	217864	Rcor1	REST corepressor 1	NM_198023.2	noAltMouse	noHumanHit
shRNA 3					TRCN0000071370	GAAGAAACAAACGGCAGTAAT	CCGGGAAGAAACAAACGGCAGTAATCTCGAGATTACTGCCGTTTGTTTCTTCTTTTTG	pLKO.1	NM_198023.1-583s1c1	CDS	NM_198023	10090	217864	Rcor1	REST corepressor 1	NM_198023.2	noAltMouse	noHumanHit
shRNA 4					TRCN0000071371	GTCTTATTTGAGCAAGCCTTT	CCGGGTCTTATTTGAGCAAGCCTTTCTCGAGAAAGGCTTGCTCAAATAAGACTTTTTG	pLKO.1	NM_198023.1-391s1c1	CDS	NM_198023	10090	217864	Rcor1	REST corepressor 1	NM_198023.2	noAltMouse	NM_015156.2 (LOC:23186)
shRNA 5					TRCN0000071372	GTCTCCATCAAACGACAGATT	CCGGGTCTCCATCAAACGACAGATTCTCGAGAATCTGTCGTTTGATGGAGACTTTTTG	pLKO.1	NM_198023.1-826s1c1	CDS	NM_198023	10090	217864	Rcor1	REST corepressor 1	NM_198023.2	noAltMouse	noHumanHit
Rcor3	Q6PGA0	Rcor3	REST corepressor 3	Mus musculus (Mouse)
shRNA 1					TRCN0000126689	CGCTGGACAAAGGCTCACCTA	CCGGCGCTGGACAAAGGCTCACCTACTCGAGTAGGTGAGCCTTTGTCCAGCGTTTTTG	pLKO.1	NM_144814.2-1249s1c1	3UTR	NM_144814	10090	214742	Rcor3	REST corepressor 3	NM_144814.2	noAltMouse	noHumanHit
shRNA 2					TRCN0000126690	CCACCTTCACTCATTGGGATT	CCGGCCACCTTCACTCATTGGGATTCTCGAGAATCCCAATGAGTGAAGGTGGTTTTTG	pLKO.1	NM_144814.2-1195s1c1	CDS	NM_144814	10090	214742	Rcor3	REST corepressor 3	NM_144814.2	noAltMouse	noHumanHit
shRNA 3					TRCN0000126691	CCTTATCACAGTATCCCAGAT	CCGGCCTTATCACAGTATCCCAGATCTCGAGATCTGGGATACTGTGATAAGGTTTTTG	pLKO.1	NM_144814.2-157s1c1	CDS	NM_144814	10090	214742	Rcor3	REST corepressor 3	NM_144814.2	noAltMouse	noHumanHit
shRNA 4					TRCN0000126692	GCAAGTAAACAGTGCACTTAA	CCGGGCAAGTAAACAGTGCACTTAACTCGAGTTAAGTGCACTGTTTACTTGCTTTTTG	pLKO.1	NM_144814.2-837s1c1	CDS	NM_144814	10090	214742	Rcor3	REST corepressor 3	NM_144814.2	noAltMouse	NM_001136223.1 (LOC:55758),NM_001136224.1 (LOC:55758),NM_001136225.1 (LOC:55758),NM_018254.3 (LOC:55758)
shRNA 5					TRCN0000126693	CCAAGTACACAGATAAAGACA	CCGGCCAAGTACACAGATAAAGACACTCGAGTGTCTTTATCTGTGTACTTGGTTTTTG	pLKO.1	NM_144814.2-113s1c1	CDS	NM_144814	10090	214742	Rcor3	REST corepressor 3	NM_144814.2	noAltMouse	noHumanHit
Ring1	O35730	Ring1 Ring1A Rnf1	E3 ubiquitin-protein ligase RING1 (EC 2.3.2.27) (Polycomb complex protein RING1) (RING finger protein 1) (RING-type E3 ubiquitin transferase RING1) (Transcription repressor Ring1A)	Mus musculus (Mouse)
shRNA 1					TRCN0000040558	CGGGAGGAATATGAGGCCCAT	CCGGCGGGAGGAATATGAGGCCCATCTCGAGATGGGCCTCATATTCCTCCCGTTTTTG	pLKO.1	NM_009066.2-526s1c1	CDS	NM_009066	10090	19763	Ring1	ring finger protein 1	noHits	noAltMouse	noHumanHit
shRNA 2					TRCN0000040559	GCCTGGAAGGTGTCAGCGAAA	CCGGGCCTGGAAGGTGTCAGCGAAACTCGAGTTTCGCTGACACCTTCCAGGCTTTTTG	pLKO.1	NM_009066.2-1241s1c1	CDS	NM_009066	10090	19763	Ring1	ring finger protein 1	NM_009066.3	noAltMouse	noHumanHit
shRNA 3					TRCN0000040560	GTACGTGAAGACTACTGGGAA	CCGGGTACGTGAAGACTACTGGGAACTCGAGTTCCCAGTAGTCTTCACGTACTTTTTG	pLKO.1	NM_009066.2-1032s1c1	CDS	NM_009066	10090	19763	Ring1	ring finger protein 1	NM_009066.3	noAltMouse	noHumanHit
shRNA 4					TRCN0000040561	CACTGACCTTGGAGCTTGTAA	CCGGCACTGACCTTGGAGCTTGTAACTCGAGTTACAAGCTCCAAGGTCAGTGTTTTTG	pLKO.1	NM_009066.2-1319s1c1	CDS	NM_009066	10090	19763	Ring1	ring finger protein 1	NM_009066.3	noAltMouse	noHumanHit
shRNA 5					TRCN0000040562	GAACACAATGACCACCAAGGA	CCGGGAACACAATGACCACCAAGGACTCGAGTCCTTGGTGGTCATTGTGTTCTTTTTG	pLKO.1	NM_009066.2-354s1c1	CDS	NM_009066	10090	19763	Ring1	ring finger protein 1	NM_009066.3	noAltMouse	noHumanHit
Rnf2	Q9CQJ4	Rnf2 DinG Ring1b	E3 ubiquitin-protein ligase RING2 (EC 2.3.2.27) (RING finger protein 1B) (RING1b) (RING finger protein 2) (RING-type E3 ubiquitin transferase RING2)	Mus musculus (Mouse)
shRNA 1					TRCN0000040578	CCGAGTAACAAACGGACCAAA	CCGGCCGAGTAACAAACGGACCAAACTCGAGTTTGGTCCGTTTGTTACTCGGTTTTTG	pLKO.1	NM_011277.1-682s1c1	CDS	NM_011277	10090	19821	Rnf2	ring finger protein 2	NM_011277.2	noAltMouse	noHumanHit
shRNA 2					TRCN0000040579	CCCATCCAACTCTTATGGAAA	CCGGCCCATCCAACTCTTATGGAAACTCGAGTTTCCATAAGAGTTGGATGGGTTTTTG	pLKO.1	NM_011277.1-803s1c1	CDS	NM_011277	10090	19821	Rnf2	ring finger protein 2	NM_011277.2	noAltMouse	noHumanHit
shRNA 3					TRCN0000040581	CCATGACTACAAAGGAGTGTT	CCGGCCATGACTACAAAGGAGTGTTCTCGAGAACACTCCTTTGTAGTCATGGTTTTTG	pLKO.1	NM_011277.1-290s1c1	CDS	NM_011277	10090	19821	Rnf2	ring finger protein 2	NM_011277.2	noAltMouse	NM_007212.3 (LOC:6045)
shRNA 4					TRCN0000040582	CCCAGTCGTGATGAGTATGAA	CCGGCCCAGTCGTGATGAGTATGAACTCGAGTTCATACTCATCACGACTGGGTTTTTG	pLKO.1	NM_011277.1-451s1c1	CDS	NM_011277	10090	19821	Rnf2	ring finger protein 2	NM_011277.2	noAltMouse	noHumanHit
Rnf20	Q5DTM8	Rnf20 Bre1a Kiaa4116	E3 ubiquitin-protein ligase BRE1A (BRE1-A) (EC 2.3.2.27) (RING finger protein 20) (RING-type E3 ubiquitin transferase BRE1A)	Mus musculus (Mouse)
shRNA 1					TRCN0000040663	CCTTGCTGTAACATGCGTAAA	CCGGCCTTGCTGTAACATGCGTAAACTCGAGTTTACGCATGTTACAGCAAGGTTTTTG	pLKO.1	NM_182999.1-3028s1c1	CDS	NM_182999	10090	109331	Rnf20	ring finger protein 20	NM_182999.1	noAltMouse	noHumanHit
shRNA 2					TRCN0000040664	GCTCAGAAGAAGCTCCATGAT	CCGGGCTCAGAAGAAGCTCCATGATCTCGAGATCATGGAGCTTCTTCTGAGCTTTTTG	pLKO.1	NM_182999.1-2821s1c1	CDS	NM_182999	10090	109331	Rnf20	ring finger protein 20	NM_182999.1	noAltMouse	noHumanHit
shRNA 3					TRCN0000040665	CGGAAGTTTGAGGAAATGAAT	CCGGCGGAAGTTTGAGGAAATGAATCTCGAGATTCATTTCCTCAAACTTCCGTTTTTG	pLKO.1	NM_182999.1-1234s1c1	CDS	NM_182999	10090	109331	Rnf20	ring finger protein 20	NM_182999.1	noAltMouse	NM_019592.5 (LOC:56254)
shRNA 4					TRCN0000040666	GCGAATCAAGTCTAATCAGAT	CCGGGCGAATCAAGTCTAATCAGATCTCGAGATCTGATTAGACTTGATTCGCTTTTTG	pLKO.1	NM_182999.1-2559s1c1	CDS	NM_182999	10090	109331	Rnf20	ring finger protein 20	NM_182999.1	noAltMouse	noHumanHit
shRNA 5					TRCN0000040667	CGCATCATCCTTAAACGTTAT	CCGGCGCATCATCCTTAAACGTTATCTCGAGATAACGTTTAAGGATGATGCGTTTTTG	pLKO.1	NM_182999.1-580s1c1	CDS	NM_182999	10090	109331	Rnf20	ring finger protein 20	NM_182999.1	noAltMouse	noHumanHit
Rnf40	Q3U319	Rnf40 Bre1b Kiaa0661	E3 ubiquitin-protein ligase BRE1B (BRE1-B) (EC 2.3.2.27) (RING finger protein 40) (RING-type E3 ubiquitin transferase BRE1B)	Mus musculus (Mouse)
shRNA 1					TRCN0000041048	CGAGAAGTACAGGCTGAGATT	CCGGCGAGAAGTACAGGCTGAGATTCTCGAGAATCTCAGCCTGTACTTCTCGTTTTTG	pLKO.1	NM_172281.1-1625s1c1	CDS	NM_172281	10090	233900	Rnf40	ring finger protein 40	NM_172281.2	noAltMouse	noHumanHit
shRNA 2					TRCN0000041049	GCGAGAACAGAAGCTCAATAA	CCGGGCGAGAACAGAAGCTCAATAACTCGAGTTATTGAGCTTCTGTTCTCGCTTTTTG	pLKO.1	NM_172281.1-973s1c1	CDS	NM_172281	10090	233900	Rnf40	ring finger protein 40	NM_172281.2	noAltMouse	noHumanHit
shRNA 3					TRCN0000041050	GCGCATCGAGTTTGAACAGAA	CCGGGCGCATCGAGTTTGAACAGAACTCGAGTTCTGTTCAAACTCGATGCGCTTTTTG	pLKO.1	NM_172281.1-1486s1c1	CDS	NM_172281	10090	233900	Rnf40	ring finger protein 40	NM_172281.2	noAltMouse	noHumanHit
shRNA 4					TRCN0000041051	GACCACTCTAATCGAACCCAT	CCGGGACCACTCTAATCGAACCCATCTCGAGATGGGTTCGATTAGAGTGGTCTTTTTG	pLKO.1	NM_172281.1-187s1c1	CDS	NM_172281	10090	233900	Rnf40	ring finger protein 40	NM_172281.2	noAltMouse	noHumanHit
shRNA 5					TRCN0000041052	CCCAAGTGCAACGCAGCCTTT	CCGGCCCAAGTGCAACGCAGCCTTTCTCGAGAAAGGCTGCGTTGCACTTGGGTTTTTG	pLKO.1	NM_172281.1-3050s1c1	CDS	NM_172281	10090	233900	Rnf40	ring finger protein 40	NM_172281.2	noAltMouse	noHumanHit
Rps6ka4	Q9Z2B9	Rps6ka4 Msk2	Ribosomal protein S6 kinase alpha-4 (S6K-alpha-4) (EC 2.7.11.1) (90 kDa ribosomal protein S6 kinase 4) (Nuclear mitogen- and stress-activated protein kinase 2) (RSK-like protein kinase) (RLSK)	Mus musculus (Mouse)
shRNA 1					TRCN0000022764	CGGAGAGCTATTGGAACACAT	CCGGCGGAGAGCTATTGGAACACATCTCGAGATGTGTTCCAATAGCTCTCCGTTTTT	pLKO.1	NM_019924.1-1516s1c1	CDS	NM_019924	10090	56613	Rps6ka4	ribosomal protein S6 kinase, polypeptide 4	NM_019924.1	noAltMouse	noHumanHit
shRNA 2					TRCN0000022765	GCGCGAAGACACAGGAGCATA	CCGGGCGCGAAGACACAGGAGCATACTCGAGTATGCTCCTGTGTCTTCGCGCTTTTT	pLKO.1	NM_019924.1-276s1c1	CDS	NM_019924	10090	56613	Rps6ka4	ribosomal protein S6 kinase, polypeptide 4	NM_019924.1	noAltMouse	noHumanHit
shRNA 3					TRCN0000022766	CTTTCTCAAGAGTGTAGAGAA	CCGGCTTTCTCAAGAGTGTAGAGAACTCGAGTTCTCTACACTCTTGAGAAAGTTTTT	pLKO.1	NM_019924.1-2203s1c1	CDS	NM_019924	10090	56613	Rps6ka4	ribosomal protein S6 kinase, polypeptide 4	NM_019924.1	noAltMouse	noHumanHit
shRNA 4					TRCN0000022767	CCCTCGGATCTTTCAGGGATA	CCGGCCCTCGGATCTTTCAGGGATACTCGAGTATCCCTGAAAGATCCGAGGGTTTTT	pLKO.1	NM_019924.1-1108s1c1	CDS	NM_019924	10090	56613	Rps6ka4	ribosomal protein S6 kinase, polypeptide 4	NM_019924.1	noAltMouse	noHumanHit
shRNA 5					TRCN0000022768	TGAGATGTTCACTCACCTCTA	CCGGTGAGATGTTCACTCACCTCTACTCGAGTAGAGGTGAGTGAACATCTCATTTTT	pLKO.1	NM_019924.1-415s1c1	CDS	NM_019924	10090	56613	Rps6ka4	ribosomal protein S6 kinase, polypeptide 4	NM_019924.1	noAltMouse	noHumanHit
Rps6ka5	Q8C050	Rps6ka5 Msk1	Ribosomal protein S6 kinase alpha-5 (S6K-alpha-5) (EC 2.7.11.1) (90 kDa ribosomal protein S6 kinase 5) (Nuclear mitogen- and stress-activated protein kinase 1) (RSK-like protein kinase) (RLSK)	Mus musculus (Mouse)
shRNA 1					TRCN0000079078	CGAGGGAAAGTAAAGGGAATT	CCGGCGAGGGAAAGTAAAGGGAATTCTCGAGAATTCCCTTTACTTTCCCTCGTTTTTG	pLKO.1	NM_153587.1-3631s1c1	3UTR	NM_153587	10090	73086	Rps6ka5	ribosomal protein S6 kinase, polypeptide 5	NM_153587.2	noAltMouse	noHumanHit
shRNA 2					TRCN0000079079	GCGTGGAAGAATGTATCCCAA	CCGGGCGTGGAAGAATGTATCCCAACTCGAGTTGGGATACATTCTTCCACGCTTTTTG	pLKO.1	NM_153587.1-2294s1c1	CDS	NM_153587	10090	73086	Rps6ka5	ribosomal protein S6 kinase, polypeptide 5	NM_153587.2	noAltMouse	noHumanHit
shRNA 3					TRCN0000079080	GCTTCATCTCATCTTAGATTA	CCGGGCTTCATCTCATCTTAGATTACTCGAGTAATCTAAGATGAGATGAAGCTTTTTG	pLKO.1	NM_153587.1-523s1c1	CDS	NM_153587	10090	73086	Rps6ka5	ribosomal protein S6 kinase, polypeptide 5	NM_153587.2	noAltMouse	noHumanHit
shRNA 4					TRCN0000079081	CCCAATATTGTGAAACTACAT	CCGGCCCAATATTGTGAAACTACATCTCGAGATGTAGTTTCACAATATTGGGTTTTTG	pLKO.1	NM_153587.1-1580s1c1	CDS	NM_153587	10090	73086	Rps6ka5	ribosomal protein S6 kinase, polypeptide 5	NM_153587.2	noAltMouse	noHumanHit
shRNA 5					TRCN0000079082	CCATGCCTGAAATTGTGCTAT	CCGGCCATGCCTGAAATTGTGCTATCTCGAGATAGCACAATTTCAGGCATGGTTTTTG	pLKO.1	NM_153587.1-1767s1c1	CDS	NM_153587	10090	73086	Rps6ka5	ribosomal protein S6 kinase, polypeptide 5	NM_153587.2	noAltMouse	noHumanHit
Ruvbl1	P60122	Ruvbl1 Tip49 Tip49a	RuvB-like 1 (EC 3.6.4.12) (49 kDa TATA box-binding protein-interacting protein) (49 kDa TBP-interacting protein) (DNA helicase p50) (Pontin 52) (TIP49a)	Mus musculus (Mouse)
shRNA 1					TRCN0000115241	GCTGGAGATGTGATTTACATT	CCGGGCTGGAGATGTGATTTACATTCTCGAGAATGTAAATCACATCTCCAGCTTTTTG	pLKO.1	NM_019685.1-703s1c1	CDS	NM_019685	10090	56505	Ruvbl1	RuvB-like protein 1	NM_019685.2	noAltMouse	NM_003707.2 (LOC:8607)
shRNA 2					TRCN0000115243	GCTGGCAAAGATCAATGGCAA	CCGGGCTGGCAAAGATCAATGGCAACTCGAGTTGCCATTGATCTTTGCCAGCTTTTTG	pLKO.1	NM_019685.1-1389s1c1	CDS	NM_019685	10090	56505	Ruvbl1	RuvB-like protein 1	NM_019685.2	noAltMouse	noHumanHit
shRNA 3					TRCN0000115244	GCCACAGAGTTTGACCTTGAA	CCGGGCCACAGAGTTTGACCTTGAACTCGAGTTCAAGGTCAAACTCTGTGGCTTTTTG	pLKO.1	NM_019685.1-772s1c1	CDS	NM_019685	10090	56505	Ruvbl1	RuvB-like protein 1	NM_019685.2	noAltMouse	noHumanHit
shRNA 4					TRCN0000115245	GCAAGATATTCTGTCTATGAT	CCGGGCAAGATATTCTGTCTATGATCTCGAGATCATAGACAGAATATCTTGCTTTTTG	pLKO.1	NM_019685.1-903s1c1	CDS	NM_019685	10090	56505	Ruvbl1	RuvB-like protein 1	NM_019685.2	noAltMouse	noHumanHit
Setd1b	Q8CFT2	Setd1b Kiaa1076 Set1b	Histone-lysine N-methyltransferase SETD1B (EC 2.1.1.43) (SET domain-containing protein 1B)	Mus musculus (Mouse)
shRNA 1					TRCN0000095449	CCCATCCTCTTCAGGGTTAAT	CCGGCCCATCCTCTTCAGGGTTAATCTCGAGATTAACCCTGAAGAGGATGGGTTTTTG	pLKO.1	NM_177581.2-4510s1c1	3UTR	NM_177581	10090	208043	Setd1b	SET domain containing 1B	noHits	noAltMouse	noHumanHit
shRNA 2					TRCN0000095450	CCAGTGAAAGTTCTGGATCTT	CCGGCCAGTGAAAGTTCTGGATCTTCTCGAGAAGATCCAGAACTTTCACTGGTTTTTG	pLKO.1	NM_177581.2-824s1c1	CDS	NM_177581	10090	208043	Setd1b	SET domain containing 1B	noHits	noAltMouse	noHumanHit
shRNA 3					TRCN0000095451	GCAACTTTGCACGCTTCATTA	CCGGGCAACTTTGCACGCTTCATTACTCGAGTAATGAAGCGTGCAAAGTTGCTTTTTG	pLKO.1	NM_177581.2-3104s1c1	CDS	NM_177581	10090	208043	Setd1b	SET domain containing 1B	noHits	noAltMouse	noHumanHit
shRNA 4					TRCN0000095452	CCAGCTCAAGTTTCGAAAGAA	CCGGCCAGCTCAAGTTTCGAAAGAACTCGAGTTCTTTCGAAACTTGAGCTGGTTTTTG	pLKO.1	NM_177581.2-2871s1c1	CDS	NM_177581	10090	208043	Setd1b	SET domain containing 1B	noHits	noAltMouse	noHumanHit
shRNA 5					TRCN0000095453	CCAGATTGATTCAGACATCGA	CCGGCCAGATTGATTCAGACATCGACTCGAGTCGATGTCTGAATCAATCTGGTTTTTG	pLKO.1	NM_177581.2-690s1c1	CDS	NM_177581	10090	208043	Setd1b	SET domain containing 1B	noHits	noAltMouse	noHumanHit
Setdb1	O88974	Setdb1 Eset Kiaa0067	Histone-lysine N-methyltransferase SETDB1 (EC 2.1.1.43) (ERG-associated protein with SET domain) (ESET) (SET domain bifurcated 1)	Mus musculus (Mouse)
shRNA 1					TRCN0000092973	GCCTTGATCTTCCATGTCATT	CCGGGCCTTGATCTTCCATGTCATTCTCGAGAATGACATGGAAGATCAAGGCTTTTTG	pLKO.1	NM_018877.2-4384s1c1	3UTR	NM_018877	10090	84505	Setdb1	SET domain, bifurcated 1	NM_018877.2	noAltMouse	noHumanHit
shRNA 2					TRCN0000092974	CCCATGAGAAACGAACAGTAT	CCGGCCCATGAGAAACGAACAGTATCTCGAGATACTGTTCGTTTCTCATGGGTTTTTG	pLKO.1	NM_018877.2-1934s1c1	CDS	NM_018877	10090	84505	Setdb1	SET domain, bifurcated 1	NM_018877.2	noAltMouse	noHumanHit
shRNA 3					TRCN0000092975	CCCGAGGCTTTGCTCTTAAAT	CCGGCCCGAGGCTTTGCTCTTAAATCTCGAGATTTAAGAGCAAAGCCTCGGGTTTTTG	pLKO.1	NM_018877.2-3660s1c1	CDS	NM_018877	10090	84505	Setdb1	SET domain, bifurcated 1	NM_018877.2	noAltMouse	NM_001145415.1 (LOC:9869),NM_012432.3 (LOC:9869)
shRNA 4					TRCN0000092976	CCACATTGAAAGTGTGGAGAA	CCGGCCACATTGAAAGTGTGGAGAACTCGAGTTCTCCACACTTTCAATGTGGTTTTTG	pLKO.1	NM_018877.2-2746s1c1	CDS	NM_018877	10090	84505	Setdb1	SET domain, bifurcated 1	NM_018877.2	noAltMouse	noHumanHit
shRNA 5					TRCN0000092977	CCAGACATATCGGTCACCTTT	CCGGCCAGACATATCGGTCACCTTTCTCGAGAAAGGTGACCGATATGTCTGGTTTTTG	pLKO.1	NM_018877.2-1687s1c1	CDS	NM_018877	10090	84505	Setdb1	SET domain, bifurcated 1	NM_018877.2	noAltMouse	noHumanHit
Shc1	P98083	Shc1 Shc ShcA	SHC-transforming protein 1 (SHC-transforming protein A) (Src homology 2 domain-containing-transforming protein C1) (SH2 domain protein C1)	Mus musculus (Mouse)
shRNA 1					TRCN0000055178	GCCGACTGCAAACAGATCATT	CCGGGCCGACTGCAAACAGATCATTCTCGAGAATGATCTGTTTGCAGTCGGCTTTTTG	pLKO.1	NM_011368.3-519s1c1	CDS	NM_011368	10090	20416	Shc1	src homology 2 domain-containing transforming protein C1	NM_001113331.1,NM_011368.4	noAltMouse	noHumanHit
shRNA 2					TRCN0000055179	GCCATCAGTTTGGTGTGTGAA	CCGGGCCATCAGTTTGGTGTGTGAACTCGAGTTCACACACCAAACTGATGGCTTTTTG	pLKO.1	NM_011368.3-354s1c1	CDS	NM_011368	10090	20416	Shc1	src homology 2 domain-containing transforming protein C1	NM_001113331.1,NM_011368.4	noAltMouse	noHumanHit
shRNA 3					TRCN0000055180	GCTGAGTATGTTGCCTATGTT	CCGGGCTGAGTATGTTGCCTATGTTCTCGAGAACATAGGCAACATACTCAGCTTTTTG	pLKO.1	NM_011368.3-594s1c1	CDS	NM_011368	10090	20416	Shc1	src homology 2 domain-containing transforming protein C1	NM_001113331.1,NM_011368.4	XM_484699.4 (LOC:433158),XM_909974.2 (LOC:433158)	noHumanHit
shRNA 4					TRCN0000055181	CCTGACCATCAGTACTACAAT	CCGGCCTGACCATCAGTACTACAATCTCGAGATTGTAGTACTGATGGTCAGGTTTTTG	pLKO.1	NM_011368.3-816s1c1	CDS	NM_011368	10090	20416	Shc1	src homology 2 domain-containing transforming protein C1	NM_001113331.1,NM_011368.4	XM_484699.4 (LOC:433158),XM_909974.2 (LOC:433158)	noHumanHit
shRNA 5					TRCN0000055182	CGGACAAAGGATCACCGCTTT	CCGGCGGACAAAGGATCACCGCTTTCTCGAGAAAGCGGTGATCCTTTGTCCGTTTTTG	pLKO.1	NM_011368.3-1398s1c1	CDS	NM_011368	10090	20416	Shc1	src homology 2 domain-containing transforming protein C1	NM_001113331.1,NM_011368.4	noAltMouse	noHumanHit
Siah2	Q06986	Siah2	E3 ubiquitin-protein ligase SIAH2 (EC 2.3.2.27) (RING-type E3 ubiquitin transferase SIAH2) (Seven in absentia homolog 2) (Siah-2) (mSiah2)	Mus musculus (Mouse)
shRNA 1					TRCN0000087598	CCAGGATCTAAAGGTGCTTTA	CCGGCCAGGATCTAAAGGTGCTTTACTCGAGTAAAGCACCTTTAGATCCTGGTTTTTG	pLKO.1	NM_009174.2-2063s1c1	3UTR	NM_009174	10090	20439	Siah2	seven in absentia 2	NM_009174.3	noAltMouse	noHumanHit
shRNA 2					TRCN0000087600	CGAAAGCAAGCTGAGAACTTT	CCGGCGAAAGCAAGCTGAGAACTTTCTCGAGAAAGTTCTCAGCTTGCTTTCGTTTTTG	pLKO.1	NM_009174.2-1339s1c1	CDS	NM_009174	10090	20439	Siah2	seven in absentia 2	NM_009174.3	noAltMouse	noHumanHit
shRNA 3					TRCN0000087601	CATCTGTGAATACCGTCCTTA	CCGGCATCTGTGAATACCGTCCTTACTCGAGTAAGGACGGTATTCACAGATGTTTTTG	pLKO.1	NM_009174.2-1053s1c1	CDS	NM_009174	10090	20439	Siah2	seven in absentia 2	NM_009174.3	noAltMouse	noHumanHit
shRNA 4					TRCN0000087602	CACCACTTCATGCTGGTACTT	CCGGCACCACTTCATGCTGGTACTTCTCGAGAAGTACCAGCATGAAGTGGTGTTTTTG	pLKO.1	NM_009174.2-1255s1c1	CDS	NM_009174	10090	20439	Siah2	seven in absentia 2	NM_009174.3	noAltMouse	noHumanHit
Sin3a	Q60520	Sin3a Kiaa4126	Paired amphipathic helix protein Sin3a (Histone deacetylase complex subunit Sin3a) (Transcriptional corepressor Sin3a)	Mus musculus (Mouse)
shRNA 1					TRCN0000039369	GCAGCTTATGTCAGACGAGAA	CCGGGCAGCTTATGTCAGACGAGAACTCGAGTTCTCGTCTGACATAAGCTGCTTTTTG	pLKO.1	NM_011378.1-3571s1c1	CDS	NM_011378	10090	20466	Sin3a	transcriptional regulator, SIN3A (yeast)	noHits	noAltMouse	noHumanHit
shRNA 2					TRCN0000039370	GCCTCAGGTCTACAATGATTT	CCGGGCCTCAGGTCTACAATGATTTCTCGAGAAATCATTGTAGACCTGAGGCTTTTTG	pLKO.1	NM_011378.1-823s1c1	CDS	NM_011378	10090	20466	Sin3a	transcriptional regulator, SIN3A (yeast)	NM_001110350.1,NM_001110351.1,NM_011378.2	noAltMouse	NM_001145357.1 (LOC:25942),NM_001145358.1 (LOC:25942),NM_015477.2 (LOC:25942)
shRNA 3					TRCN0000039371	CCCTAAGTCCAAGTTGCTATT	CCGGCCCTAAGTCCAAGTTGCTATTCTCGAGAATAGCAACTTGGACTTAGGGTTTTTG	pLKO.1	NM_011378.1-2989s1c1	CDS	NM_011378	10090	20466	Sin3a	transcriptional regulator, SIN3A (yeast)	NM_001110350.1,NM_001110351.1,NM_011378.2	noAltMouse	noHumanHit
shRNA 4					TRCN0000039372	CCCTGAATTGTTTAATTGGTT	CCGGCCCTGAATTGTTTAATTGGTTCTCGAGAACCAATTAAACAATTCAGGGTTTTTG	pLKO.1	NM_011378.1-1939s1c1	CDS	NM_011378	10090	20466	Sin3a	transcriptional regulator, SIN3A (yeast)	NM_001110350.1,NM_001110351.1,NM_011378.2	noAltMouse	noHumanHit
shRNA 5					TRCN0000039373	GCTGTTCCGATTGTCCTTAAA	CCGGGCTGTTCCGATTGTCCTTAAACTCGAGTTTAAGGACAATCGGAACAGCTTTTTG	pLKO.1	NM_011378.1-2477s1c1	CDS	NM_011378	10090	20466	Sin3a	transcriptional regulator, SIN3A (yeast)	NM_001110350.1,NM_001110351.1,NM_011378.2	noAltMouse	noHumanHit
Sin3b	Q62141	Sin3b Kiaa0700	Paired amphipathic helix protein Sin3b (Histone deacetylase complex subunit Sin3b) (Transcriptional corepressor Sin3b)	Mus musculus (Mouse)
shRNA 1					TRCN0000039364	GCTGGGAGAAGCATTCAGAAA	CCGGGCTGGGAGAAGCATTCAGAAACTCGAGTTTCTGAATGCTTCTCCCAGCTTTTTG	pLKO.1	NM_009188.1-3021s1c1	3UTR	NM_009188	10090	20467	Sin3b	transcriptional regulator, SIN3B (yeast)	noHits	noAltMouse	noHumanHit
shRNA 2					TRCN0000039365	GCCTGCTCAATGAGATCGAAA	CCGGGCCTGCTCAATGAGATCGAAACTCGAGTTTCGATCTCATTGAGCAGGCTTTTTG	pLKO.1	NM_009188.1-1757s1c1	CDS	NM_009188	10090	20467	Sin3b	transcriptional regulator, SIN3B (yeast)	NM_009188.3	noAltMouse	noHumanHit
shRNA 3					TRCN0000039366	CCGCACCTTATCTTCGTGTAT	CCGGCCGCACCTTATCTTCGTGTATCTCGAGATACACGAAGATAAGGTGCGGTTTTTG	pLKO.1	NM_009188.1-1837s1c1	CDS	NM_009188	10090	20467	Sin3b	transcriptional regulator, SIN3B (yeast)	NM_009188.3	noAltMouse	noHumanHit
shRNA 4					TRCN0000039367	CCGTATAGACATTCCCAAGAA	CCGGCCGTATAGACATTCCCAAGAACTCGAGTTCTTGGGAATGTCTATACGGTTTTTG	pLKO.1	NM_009188.1-315s1c1	CDS	NM_009188	10090	20467	Sin3b	transcriptional regulator, SIN3B (yeast)	NM_001113248.1,NM_009188.3	noAltMouse	noHumanHit
shRNA 5					TRCN0000039368	CCAGGAGGTATATGAGAACTT	CCGGCCAGGAGGTATATGAGAACTTCTCGAGAAGTTCTCATATACCTCCTGGTTTTTG	pLKO.1	NM_009188.1-945s1c1	CDS	NM_009188	10090	20467	Sin3b	transcriptional regulator, SIN3B (yeast)	NM_009188.3	noAltMouse	noHumanHit
Sirt1	Q923E4	Sirt1 Sir2l1	NAD-dependent protein deacetylase sirtuin-1 (EC 3.5.1.-) (Regulatory protein SIR2 homolog 1) (SIR2-like protein 1) (SIR2alpha) (Sir2) (mSIR2a) [Cleaved into: SirtT1 75 kDa fragment (75SirT1)]	Mus musculus (Mouse)
shRNA 1					TRCN0000039294	GCCATGTTTGATATTGAGTAT	CCGGGCCATGTTTGATATTGAGTATCTCGAGATACTCAATATCAAACATGGCTTTTTG	pLKO.1	NM_019812.1-906s1c1	CDS	NM_019812	10090	93759	Sirt1	sirtuin 1 (silent mating type information regulation 2, homolog) 1 (S. cerevisiae)	NM_001159589.1,NM_001159590.1,NM_019812.2	noAltMouse	noHumanHit
shRNA 2					TRCN0000039295	GCCATGAAGTATGACAAAGAT	CCGGGCCATGAAGTATGACAAAGATCTCGAGATCTTTGTCATACTTCATGGCTTTTTG	pLKO.1	NM_019812.1-1296s1c1	CDS	NM_019812	10090	93759	Sirt1	sirtuin 1 (silent mating type information regulation 2, homolog) 1 (S. cerevisiae)	NM_001159589.1,NM_001159590.1,NM_019812.2	noAltMouse	NM_001142498.1 (LOC:23411),NM_012238.4 (LOC:23411)
shRNA 3					TRCN0000039296	GAGGGTAATCAATACCTGTTT	CCGGGAGGGTAATCAATACCTGTTTCTCGAGAAACAGGTATTGATTACCCTCTTTTTG	pLKO.1	NM_019812.1-1929s1c1	CDS	NM_019812	10090	93759	Sirt1	sirtuin 1 (silent mating type information regulation 2, homolog) 1 (S. cerevisiae)	NM_001159589.1,NM_001159590.1,NM_019812.2	noAltMouse	noHumanHit
shRNA 4					TRCN0000039297	CCTGAAAGAACTGTACCACAA	CCGGCCTGAAAGAACTGTACCACAACTCGAGTTGTGGTACAGTTCTTTCAGGTTTTTG	pLKO.1	NM_019812.1-1644s1c1	CDS	NM_019812	10090	93759	Sirt1	sirtuin 1 (silent mating type information regulation 2, homolog) 1 (S. cerevisiae)	NM_001159589.1,NM_001159590.1,NM_019812.2	noAltMouse	noHumanHit
shRNA 5					TRCN0000039298	CGCGGATAGGTCCATATACTT	CCGGCGCGGATAGGTCCATATACTTCTCGAGAAGTATATGGACCTATCCGCGTTTTTG	pLKO.1	NM_019812.1-562s1c1	CDS	NM_019812	10090	93759	Sirt1	sirtuin 1 (silent mating type information regulation 2, homolog) 1 (S. cerevisiae)	NM_019812.2	noAltMouse	noHumanHit
Sirt2	Q8VDQ8	Sirt2 Sir2l2	NAD-dependent protein deacetylase sirtuin-2 (EC 3.5.1.-) (Regulatory protein SIR2 homolog 2) (SIR2-like protein 2) (mSIR2L2)	Mus musculus (Mouse)
shRNA 1					TRCN0000012118	CCTTCGTTCTTTAACCACTTT	CCGGCCTTCGTTCTTTAACCACTTTCTCGAGAAAGTGGTTAAAGAACGAAGGTTTTT	pLKO.1	NM_022432.2-1358s1c1	3UTR	NM_022432	10090	64383	Sirt2	sirtuin 2 (silent mating type information regulation 2, homolog) 2 (S. cerevisiae)	noHits	noAltMouse	noHumanHit
shRNA 2					TRCN0000012119	CCTCTATGCAAACCTGGAGAA	CCGGCCTCTATGCAAACCTGGAGAACTCGAGTTCTCCAGGTTTGCATAGAGGTTTTT	pLKO.1	NM_022432.2-410s1c1	CDS	NM_022432	10090	64383	Sirt2	sirtuin 2 (silent mating type information regulation 2, homolog) 2 (S. cerevisiae)	NM_001122765.1,NM_001122766.1,NM_022432.4	noAltMouse	noHumanHit
shRNA 3					TRCN0000012120	CGGCTGCTCATTAACAAGGAA	CCGGCGGCTGCTCATTAACAAGGAACTCGAGTTCCTTGTTAATGAGCAGCCGTTTTT	pLKO.1	NM_022432.2-948s1c1	CDS	NM_022432	10090	64383	Sirt2	sirtuin 2 (silent mating type information regulation 2, homolog) 2 (S. cerevisiae)	NM_001122765.1,NM_001122766.1,NM_022432.4	noAltMouse	noHumanHit
shRNA 4					TRCN0000012121	CAGAACATAGACACGCTGGAA	CCGGCAGAACATAGACACGCTGGAACTCGAGTTCCAGCGTGTCTATGTTCTGTTTTT	pLKO.1	NM_022432.2-603s1c1	CDS	NM_022432	10090	64383	Sirt2	sirtuin 2 (silent mating type information regulation 2, homolog) 2 (S. cerevisiae)	NM_001122765.1,NM_001122766.1,NM_022432.4	noAltMouse	NM_001142498.1 (LOC:23411),NM_012238.4 (LOC:23411)
shRNA 5					TRCN0000012122	GCAGTGTCAGAGCGTGGTAAA	CCGGGCAGTGTCAGAGCGTGGTAAACTCGAGTTTACCACGCTCTGACACTGCTTTTT	pLKO.1	NM_022432.2-770s1c1	CDS	NM_022432	10090	64383	Sirt2	sirtuin 2 (silent mating type information regulation 2, homolog) 2 (S. cerevisiae)	noHits	noAltMouse	noHumanHit
Sirt3	Q8R104	Sirt3 Sir2l3	NAD-dependent protein deacetylase sirtuin-3 (EC 3.5.1.-) (Regulatory protein SIR2 homolog 3) (SIR2-like protein 3) (mSIR2L3)	Mus musculus (Mouse)
shRNA 1					TRCN0000039329	GCCATCTTTGAACTTGGCTTT	CCGGGCCATCTTTGAACTTGGCTTTCTCGAGAAAGCCAAGTTCAAAGATGGCTTTTTG	pLKO.1	NM_022433.1-399s1c1	CDS	NM_022433	10090	64384	Sirt3	sirtuin 3 (silent mating type information regulation 2, homolog) 3 (S. cerevisiae)	NM_001127351.1,NM_022433.2	noAltMouse	noHumanHit
shRNA 2					TRCN0000039330	GCGGCTCTATACACAGAACAT	CCGGGCGGCTCTATACACAGAACATCTCGAGATGTTCTGTGTATAGAGCCGCTTTTTG	pLKO.1	NM_022433.1-536s1c1	CDS	NM_022433	10090	64384	Sirt3	sirtuin 3 (silent mating type information regulation 2, homolog) 3 (S. cerevisiae)	NM_001127351.1,NM_022433.2	noAltMouse	noHumanHit
shRNA 3					TRCN0000039331	CCTACTCCATATGGCTGACTT	CCGGCCTACTCCATATGGCTGACTTCTCGAGAAGTCAGCCATATGGAGTAGGTTTTTG	pLKO.1	NM_022433.1-773s1c1	CDS	NM_022433	10090	64384	Sirt3	sirtuin 3 (silent mating type information regulation 2, homolog) 3 (S. cerevisiae)	NM_001127351.1,NM_022433.2	noAltMouse	noHumanHit
shRNA 4					TRCN0000039332	GCCCAATGTCACTCACTACTT	CCGGGCCCAATGTCACTCACTACTTCTCGAGAAGTAGTGAGTGACATTGGGCTTTTTG	pLKO.1	NM_022433.1-482s1c1	CDS	NM_022433	10090	64384	Sirt3	sirtuin 3 (silent mating type information regulation 2, homolog) 3 (S. cerevisiae)	NM_001127351.1,NM_022433.2	noAltMouse	noHumanHit
shRNA 5					TRCN0000039333	CACAAGAACTGCTGGATCTTA	CCGGCACAAGAACTGCTGGATCTTACTCGAGTAAGATCCAGCAGTTCTTGTGTTTTTG	pLKO.1	NM_022433.1-1006s1c1	CDS	NM_022433	10090	64384	Sirt3	sirtuin 3 (silent mating type information regulation 2, homolog) 3 (S. cerevisiae)	NM_001127351.1,NM_022433.2	noAltMouse	noHumanHit
Sirt5	Q8K2C6	Sirt5 Sir2l5	NAD-dependent protein deacylase sirtuin-5, mitochondrial (EC 3.5.1.-) (Regulatory protein SIR2 homolog 5) (SIR2-like protein 5)	Mus musculus (Mouse)
shRNA 1					TRCN0000092834	CCAGTTGTGTTGTAGACGAAA	CCGGCCAGTTGTGTTGTAGACGAAACTCGAGTTTCGTCTACAACACAACTGGTTTTTG	pLKO.1	NM_178848.2-84s1c1	CDS	NM_178848	10090	68346	Sirt5	sirtuin 5 (silent mating type information regulation 2 homolog) 5 (S. cerevisiae)	NM_178848.3	noAltMouse	noHumanHit
shRNA 2					TRCN0000092835	CGACAGATTCAGGTTTCATTT	CCGGCGACAGATTCAGGTTTCATTTCTCGAGAAATGAAACCTGAATCTGTCGTTTTTG	pLKO.1	NM_178848.2-891s1c1	CDS	NM_178848	10090	68346	Sirt5	sirtuin 5 (silent mating type information regulation 2 homolog) 5 (S. cerevisiae)	NM_178848.3	noAltMouse	noHumanHit
shRNA 3					TRCN0000092836	CGAGAACTATAGGAGTCCGAT	CCGGCGAGAACTATAGGAGTCCGATCTCGAGATCGGACTCCTATAGTTCTCGTTTTTG	pLKO.1	NM_178848.2-564s1c1	CDS	NM_178848	10090	68346	Sirt5	sirtuin 5 (silent mating type information regulation 2 homolog) 5 (S. cerevisiae)	NM_178848.3	noAltMouse	noHumanHit
shRNA 4					TRCN0000092837	AGTTCAAATATGGCAGACTTT	CCGGAGTTCAAATATGGCAGACTTTCTCGAGAAAGTCTGCCATATTTGAACTTTTTTG	pLKO.1	NM_178848.2-154s1c1	CDS	NM_178848	10090	68346	Sirt5	sirtuin 5 (silent mating type information regulation 2 homolog) 5 (S. cerevisiae)	NM_178848.3	noAltMouse	noHumanHit
Sirt6	P59941	Sirt6 Sir2l6	NAD-dependent protein deacetylase sirtuin-6 (EC 3.5.1.-) (Regulatory protein SIR2 homolog 6) (SIR2-like protein 6)	Mus musculus (Mouse)
shRNA 1					TRCN0000108930	CATGTCCAACACAGCTCCTTT	CCGGCATGTCCAACACAGCTCCTTTCTCGAGAAAGGAGCTGTGTTGGACATGTTTTTG	pLKO.1	NM_181586.2-1311s1c1	3UTR	NM_181586	10090	50721	Sirt6	sirtuin 6 (silent mating type information regulation 2, homolog) 6 (S. cerevisiae)	NM_181586.2	noAltMouse	noHumanHit
shRNA 2					TRCN0000108931	GCATGTTTCGTATAAGTCCAA	CCGGGCATGTTTCGTATAAGTCCAACTCGAGTTGGACTTATACGAAACATGCTTTTTG	pLKO.1	NM_181586.2-942s1c1	CDS	NM_181586	10090	50721	Sirt6	sirtuin 6 (silent mating type information regulation 2, homolog) 6 (S. cerevisiae)	NM_181586.2	noAltMouse	noHumanHit
shRNA 3					TRCN0000108932	GTTTGACACCACCTTCGAGAA	CCGGGTTTGACACCACCTTCGAGAACTCGAGTTCTCGAAGGTGGTGTCAAACTTTTTG	pLKO.1	NM_181586.2-264s1c1	CDS	NM_181586	10090	50721	Sirt6	sirtuin 6 (silent mating type information regulation 2, homolog) 6 (S. cerevisiae)	NM_181586.2	noAltMouse	noHumanHit
shRNA 4					TRCN0000108933	TCCCAAGTGTAAGACGCAGTA	CCGGTCCCAAGTGTAAGACGCAGTACTCGAGTACTGCGTCTTACACTTGGGATTTTTG	pLKO.1	NM_181586.2-444s1c1	CDS	NM_181586	10090	50721	Sirt6	sirtuin 6 (silent mating type information regulation 2, homolog) 6 (S. cerevisiae)	NM_181586.2	noAltMouse	noHumanHit
shRNA 5					TRCN0000108934	AGAGGAATGTCCCAAGTGTAA	CCGGAGAGGAATGTCCCAAGTGTAACTCGAGTTACACTTGGGACATTCCTCTTTTTTG	pLKO.1	NM_181586.2-435s1c1	CDS	NM_181586	10090	50721	Sirt6	sirtuin 6 (silent mating type information regulation 2, homolog) 6 (S. cerevisiae)	NM_181586.2	noAltMouse	noHumanHit
Sirt7	Q8BKJ9	Sirt7 Sir2l7	NAD-dependent protein deacetylase sirtuin-7 (EC 3.5.1.-) (Regulatory protein SIR2 homolog 7) (SIR2-like protein 7)	Mus musculus (Mouse)
shRNA 1					TRCN0000108945	CCTCCCTCTTTCTACTCCTTA	CCGGCCTCCCTCTTTCTACTCCTTACTCGAGTAAGGAGTAGAAAGAGGGAGGTTTTTG	pLKO.1	NM_153056.1-1546s1c1	3UTR	NM_153056	10090	209011	Sirt7	sirtuin 7 (silent mating type information regulation 2, homolog) 7 (S. cerevisiae)	NM_153056.2	noAltMouse	noHumanHit
shRNA 2					TRCN0000108946	CCTGGAGATTCCTGTCTACAA	CCGGCCTGGAGATTCCTGTCTACAACTCGAGTTGTAGACAGGAATCTCCAGGTTTTTG	pLKO.1	NM_153056.1-979s1c1	CDS	NM_153056	10090	209011	Sirt7	sirtuin 7 (silent mating type information regulation 2, homolog) 7 (S. cerevisiae)	NM_153056.2	noAltMouse	noHumanHit
shRNA 3					TRCN0000108947	CGGGATACCATTGTGCACTTT	CCGGCGGGATACCATTGTGCACTTTCTCGAGAAAGTGCACAATGGTATCCCGTTTTTG	pLKO.1	NM_153056.1-695s1c1	CDS	NM_153056	10090	209011	Sirt7	sirtuin 7 (silent mating type information regulation 2, homolog) 7 (S. cerevisiae)	NM_153056.2	noAltMouse	noHumanHit
shRNA 4					TRCN0000108948	TGCATCCCTAACAGAGAGTAT	CCGGTGCATCCCTAACAGAGAGTATCTCGAGATACTCTCTGTTAGGGATGCATTTTTG	pLKO.1	NM_153056.1-590s1c1	CDS	NM_153056	10090	209011	Sirt7	sirtuin 7 (silent mating type information regulation 2, homolog) 7 (S. cerevisiae)	NM_153056.2	noAltMouse	noHumanHit
shRNA 5					TRCN0000108949	GTAGGAAGTCACTATGCAGAA	CCGGGTAGGAAGTCACTATGCAGAACTCGAGTTCTGCATAGTGACTTCCTACTTTTTG	pLKO.1	NM_153056.1-1065s1c1	CDS	NM_153056	10090	209011	Sirt7	sirtuin 7 (silent mating type information regulation 2, homolog) 7 (S. cerevisiae)	NM_153056.2	noAltMouse	noHumanHit
Ski	Q60698	Ski	Ski oncogene (Proto-oncogene c-Ski)	Mus musculus (Mouse)
shRNA 1					TRCN0000042563	GCGCAATTTGAGGAAAGAGAT	CCGGGCGCAATTTGAGGAAAGAGATCTCGAGATCTCTTTCCTCAAATTGCGCTTTTTG	pLKO.1	NM_011385.1-1818s1c1	CDS	NM_011385	10090	20481	Ski	ski sarcoma viral oncogene homolog (avian)	noHits	noAltMouse	noHumanHit
shRNA 2					TRCN0000042564	CCAGCTTCCATAAGACCCAAA	CCGGCCAGCTTCCATAAGACCCAAACTCGAGTTTGGGTCTTATGGAAGCTGGTTTTTG	pLKO.1	NM_011385.1-976s1c1	CDS	NM_011385	10090	20481	Ski	ski sarcoma viral oncogene homolog (avian)	NM_011385.2	noAltMouse	noHumanHit
shRNA 3					TRCN0000042565	CCTGGATACTAAGGAAGCCAA	CCGGCCTGGATACTAAGGAAGCCAACTCGAGTTGGCTTCCTTAGTATCCAGGTTTTTG	pLKO.1	NM_011385.1-1647s1c1	CDS	NM_011385	10090	20481	Ski	ski sarcoma viral oncogene homolog (avian)	NM_011385.2	noAltMouse	noHumanHit
shRNA 4					TRCN0000042566	CGTGAAGGAGAAGTTCGACTA	CCGGCGTGAAGGAGAAGTTCGACTACTCGAGTAGTCGAACTTCTCCTTCACGTTTTTG	pLKO.1	NM_011385.1-912s1c1	CDS	NM_011385	10090	20481	Ski	ski sarcoma viral oncogene homolog (avian)	NM_011385.2	noAltMouse	noHumanHit
shRNA 5					TRCN0000042567	GATCCTCAAAGTCATGGGCAT	CCGGGATCCTCAAAGTCATGGGCATCTCGAGATGCCCATGACTTTGAGGATCTTTTTG	pLKO.1	NM_011385.1-471s1c1	CDS	NM_011385	10090	20481	Ski	ski sarcoma viral oncogene homolog (avian)	NM_011385.2	noAltMouse	NM_003036.3 (LOC:6497)
Smarca1	Q6PGB8	Smarca1 Snf2l	Probable global transcription activator SNF2L1 (EC 3.6.4.-) (ATP-dependent helicase SMARCA1) (DNA-dependent ATPase SNF2L) (Nucleosome-remodeling factor subunit SNF2L) (SWI/SNF-related matrix-associated actin-dependent regulator of chromatin subfamily A member 1)	Mus musculus (Mouse)
shRNA 1					TRCN0000084383	GCTTTGAAAGAGAACCTAGAT	CCGGGCTTTGAAAGAGAACCTAGATCTCGAGATCTAGGTTCTCTTTCAAAGCTTTTTG	pLKO.1	NM_053123.3-3656s1c1	3UTR	NM_053123	10090	93761	Smarca1	SWI/SNF related, matrix associated, actin dependent regulator of chromatin, subfamily a, member 1	NM_053123.3	noAltMouse	NM_003069.3 (LOC:6594),NM_139035.2 (LOC:6594)
shRNA 2					TRCN0000084384	CGTGAGTTCAAGTCAACTAAT	CCGGCGTGAGTTCAAGTCAACTAATCTCGAGATTAGTTGACTTGAACTCACGTTTTTG	pLKO.1	NM_053123.3-1117s1c1	CDS	NM_053123	10090	93761	Smarca1	SWI/SNF related, matrix associated, actin dependent regulator of chromatin, subfamily a, member 1	NM_053123.3	noAltMouse	noHumanHit
shRNA 3					TRCN0000084385	CGAGGACTAAACTGGTTGATT	CCGGCGAGGACTAAACTGGTTGATTCTCGAGAATCAACCAGTTTAGTCCTCGTTTTTG	pLKO.1	NM_053123.3-700s1c1	CDS	NM_053123	10090	93761	Smarca1	SWI/SNF related, matrix associated, actin dependent regulator of chromatin, subfamily a, member 1	NM_053123.3	noAltMouse	noHumanHit
shRNA 4					TRCN0000084386	CCGAGGACTAAACTGGTTGAT	CCGGCCGAGGACTAAACTGGTTGATCTCGAGATCAACCAGTTTAGTCCTCGGTTTTTG	pLKO.1	NM_053123.3-699s1c1	CDS	NM_053123	10090	93761	Smarca1	SWI/SNF related, matrix associated, actin dependent regulator of chromatin, subfamily a, member 1	NM_053123.3	noAltMouse	noHumanHit
shRNA 5					TRCN0000084387	GCCTACTTTAGAGAGGCTTTA	CCGGGCCTACTTTAGAGAGGCTTTACTCGAGTAAAGCCTCTCTAAAGTAGGCTTTTTG	pLKO.1	NM_053123.3-2380s1c1	CDS	NM_053123	10090	93761	Smarca1	SWI/SNF related, matrix associated, actin dependent regulator of chromatin, subfamily a, member 1	NM_053123.3	noAltMouse	noHumanHit
Smarca2	Q6DIC0	Smarca2 Baf190b Brm Snf2a Snf2l2	Probable global transcription activator SNF2L2 (EC 3.6.4.-) (ATP-dependent helicase SMARCA2) (BRG1-associated factor 190B) (BAF190B) (Protein brahma homolog) (SNF2-alpha) (SWI/SNF-related matrix-associated actin-dependent regulator of chromatin subfamily A member 2)	Mus musculus (Mouse)
shRNA 1					TRCN0000071398	GCCTCAAAGATTCAAAGATTA	CCGGGCCTCAAAGATTCAAAGATTACTCGAGTAATCTTTGAATCTTTGAGGCTTTTTG	pLKO.1	NM_011416.2-5133s1c1	3UTR	NM_011416	10090	67155	Smarca2	SWI/SNF related, matrix associated, actin dependent regulator of chromatin, subfamily a, member 2	NM_011416.2,NM_026003.2	noAltMouse	noHumanHit
shRNA 2					TRCN0000071399	GCCATCATTGATACTGTGATA	CCGGGCCATCATTGATACTGTGATACTCGAGTATCACAGTATCAATGATGGCTTTTTG	pLKO.1	NM_011416.2-4308s1c1	CDS	NM_011416	10090	67155	Smarca2	SWI/SNF related, matrix associated, actin dependent regulator of chromatin, subfamily a, member 2	NM_011416.2,NM_026003.2	noAltMouse	noHumanHit
shRNA 3					TRCN0000071400	CCTGACTACTTACGAGTACAT	CCGGCCTGACTACTTACGAGTACATCTCGAGATGTACTCGTAAGTAGTCAGGTTTTTG	pLKO.1	NM_011416.2-2621s1c1	CDS	NM_011416	10090	67155	Smarca2	SWI/SNF related, matrix associated, actin dependent regulator of chromatin, subfamily a, member 2	NM_011416.2	noAltMouse	noHumanHit
shRNA 4					TRCN0000071401	GCTGAGAAGTTGTCACCAAAT	CCGGGCTGAGAAGTTGTCACCAAATCTCGAGATTTGGTGACAACTTCTCAGCTTTTTG	pLKO.1	NM_011416.2-4260s1c1	CDS	NM_011416	10090	67155	Smarca2	SWI/SNF related, matrix associated, actin dependent regulator of chromatin, subfamily a, member 2	NM_011416.2,NM_026003.2	noAltMouse	noHumanHit
shRNA 5					TRCN0000071402	GCCCAAATTGAGAGCGACTAA	CCGGGCCCAAATTGAGAGCGACTAACTCGAGTTAGTCGCTCTCAATTTGGGCTTTTTG	pLKO.1	NM_011416.2-3320s1c1	CDS	NM_011416	10090	67155	Smarca2	SWI/SNF related, matrix associated, actin dependent regulator of chromatin, subfamily a, member 2	NM_011416.2	noAltMouse	noHumanHit
Smarca4	Q3TKT4	Smarca4 Baf190a Brg1 Snf2b Snf2l4	Transcription activator BRG1 (EC 3.6.4.-) (ATP-dependent helicase SMARCA4) (BRG1-associated factor 190A) (BAF190A) (Protein brahma homolog 1) (SNF2-beta) (SWI/SNF-related matrix-associated actin-dependent regulator of chromatin subfamily A member 4)	Mus musculus (Mouse)
shRNA 1					TRCN0000071383	GCTGCCAAATACAAACTCAAT	CCGGGCTGCCAAATACAAACTCAATCTCGAGATTGAGTTTGTATTTGGCAGCTTTTTG	pLKO.1	NM_011417.1-3803s1c1	CDS	NM_011417	10090	20586	Smarca4	SWI/SNF related, matrix associated, actin dependent regulator of chromatin, subfamily a, member 4	NM_011417.2	noAltMouse	noHumanHit
shRNA 2					TRCN0000071384	CCCACGATACAACCAGATGAA	CCGGCCCACGATACAACCAGATGAACTCGAGTTCATCTGGTTGTATCGTGGGTTTTTG	pLKO.1	NM_011417.1-415s1c1	CDS	NM_011417	10090	20586	Smarca4	SWI/SNF related, matrix associated, actin dependent regulator of chromatin, subfamily a, member 4	NM_011417.2	noAltMouse	noHumanHit
shRNA 3					TRCN0000071385	CGGCTCAAGAAGGAAGTTGAA	CCGGCGGCTCAAGAAGGAAGTTGAACTCGAGTTCAACTTCCTTCTTGAGCCGTTTTTG	pLKO.1	NM_011417.1-3089s1c1	CDS	NM_011417	10090	20586	Smarca4	SWI/SNF related, matrix associated, actin dependent regulator of chromatin, subfamily a, member 4	NM_011417.2	noAltMouse	noHumanHit
shRNA 4					TRCN0000071386	CGCCCGACACATTATTGAGAA	CCGGCGCCCGACACATTATTGAGAACTCGAGTTCTCAATAATGTGTCGGGCGTTTTTG	pLKO.1	NM_011417.1-2260s1c1	CDS	NM_011417	10090	20586	Smarca4	SWI/SNF related, matrix associated, actin dependent regulator of chromatin, subfamily a, member 4	NM_011417.2	noAltMouse	noHumanHit
shRNA 5					TRCN0000071387	CGAAGAAGAGTTTGACCTCTT	CCGGCGAAGAAGAGTTTGACCTCTTCTCGAGAAGAGGTCAAACTCTTCTTCGTTTTTG	pLKO.1	NM_011417.1-3982s1c1	CDS	NM_011417	10090	20586	Smarca4	SWI/SNF related, matrix associated, actin dependent regulator of chromatin, subfamily a, member 4	NM_011417.2	noAltMouse	noHumanHit
Smarca5	Q91ZW3	Smarca5 Snf2h	SWI/SNF-related matrix-associated actin-dependent regulator of chromatin subfamily A member 5 (EC 3.6.4.-) (Sucrose nonfermenting protein 2 homolog) (mSnf2h)	Mus musculus (Mouse)
shRNA 1					TRCN0000084428	CCCTCTCAGTTTATAGTATTT	CCGGCCCTCTCAGTTTATAGTATTTCTCGAGAAATACTATAAACTGAGAGGGTTTTTG	pLKO.1	NM_053124.2-4337s1c1	3UTR	NM_053124	10090	93762	Smarca5	SWI/SNF related, matrix associated, actin dependent regulator of chromatin, subfamily a, member 5	NM_053124.2	noAltMouse	noHumanHit
shRNA 2					TRCN0000084429	CCGAGCAAATAGATTTGAGTA	CCGGCCGAGCAAATAGATTTGAGTACTCGAGTACTCAAATCTATTTGCTCGGTTTTTG	pLKO.1	NM_053124.2-621s1c1	CDS	NM_053124	10090	93762	Smarca5	SWI/SNF related, matrix associated, actin dependent regulator of chromatin, subfamily a, member 5	NM_053124.2	XR_030545.1 (LOC:626288),XR_032815.1 (LOC:626288),XR_033003.1 (LOC:545703)	noHumanHit
shRNA 3					TRCN0000084430	GTTTGGGAAAGACACTTCAAA	CCGGGTTTGGGAAAGACACTTCAAACTCGAGTTTGAAGTGTCTTTCCCAAACTTTTTG	pLKO.1	NM_053124.2-983s1c1	CDS	NM_053124	10090	93762	Smarca5	SWI/SNF related, matrix associated, actin dependent regulator of chromatin, subfamily a, member 5	NM_053124.2	NM_001039233.2 (LOC:627585),NR_002888.2 (LOC:545700)	noHumanHit
shRNA 4					TRCN0000084431	CGTCGAATTAAAGCTGATGTT	CCGGCGTCGAATTAAAGCTGATGTTCTCGAGAACATCAGCTTTAATTCGACGTTTTTG	pLKO.1	NM_053124.2-1540s1c1	CDS	NM_053124	10090	93762	Smarca5	SWI/SNF related, matrix associated, actin dependent regulator of chromatin, subfamily a, member 5	NM_053124.2	NR_002888.2 (LOC:545700),XR_033003.1 (LOC:545703)	noHumanHit
shRNA 5					TRCN0000084432	CCCTTTCATCAGCTAAGAATA	CCGGCCCTTTCATCAGCTAAGAATACTCGAGTATTCTTAGCTGATGAAAGGGTTTTTG	pLKO.1	NM_053124.2-3151s1c1	CDS	NM_053124	10090	93762	Smarca5	SWI/SNF related, matrix associated, actin dependent regulator of chromatin, subfamily a, member 5	NM_053124.2	noAltMouse	noHumanHit
Smarcad1	Q04692	Smarcad1 Etl1 Kiaa1122	SWI/SNF-related matrix-associated actin-dependent regulator of chromatin subfamily A containing DEAD/H box 1 (EC 3.6.4.12) (ATP-dependent helicase SMARCAD1) (Enhancer trap locus homolog 1) (Etl-1)	Mus musculus (Mouse)
shRNA 1					TRCN0000095784	GCCAGGAATTTGCAGGTGTTA	CCGGGCCAGGAATTTGCAGGTGTTACTCGAGTAACACCTGCAAATTCCTGGCTTTTTG	pLKO.1	NM_007958.1-4844s1c1	3UTR	NM_007958	10090	13990	Smarcad1	SWI/SNF-related, matrix-associated actin-dependent regulator of chromatin, subfamily a, containing DEAD/H box 1	NM_007958.1	noAltMouse	noHumanHit
shRNA 2					TRCN0000095785	CCACCATAGATAACTGGTTAA	CCGGCCACCATAGATAACTGGTTAACTCGAGTTAACCAGTTATCTATGGTGGTTTTTG	pLKO.1	NM_007958.1-1994s1c1	CDS	NM_007958	10090	13990	Smarcad1	SWI/SNF-related, matrix-associated actin-dependent regulator of chromatin, subfamily a, containing DEAD/H box 1	NM_007958.1	noAltMouse	noHumanHit
shRNA 3					TRCN0000095786	CCAGTATTACACACCTGAGAA	CCGGCCAGTATTACACACCTGAGAACTCGAGTTCTCAGGTGTGTAATACTGGTTTTTG	pLKO.1	NM_007958.1-2697s1c1	CDS	NM_007958	10090	13990	Smarcad1	SWI/SNF-related, matrix-associated actin-dependent regulator of chromatin, subfamily a, containing DEAD/H box 1	NM_007958.1	noAltMouse	noHumanHit
shRNA 4					TRCN0000095787	CCTCCCTTCTAAACCAAAGTT	CCGGCCTCCCTTCTAAACCAAAGTTCTCGAGAACTTTGGTTTAGAAGGGAGGTTTTTG	pLKO.1	NM_007958.1-1793s1c1	CDS	NM_007958	10090	13990	Smarcad1	SWI/SNF-related, matrix-associated actin-dependent regulator of chromatin, subfamily a, containing DEAD/H box 1	NM_007958.1	noAltMouse	noHumanHit
shRNA 5					TRCN0000095788	GAGGGTAATAAAGGGCCTCAT	CCGGGAGGGTAATAAAGGGCCTCATCTCGAGATGAGGCCCTTTATTACCCTCTTTTTG	pLKO.1	NM_007958.1-1954s1c1	CDS	NM_007958	10090	13990	Smarcad1	SWI/SNF-related, matrix-associated actin-dependent regulator of chromatin, subfamily a, containing DEAD/H box 1	NM_007958.1	noAltMouse	noHumanHit
Smarcal1	Q8BJL0	Smarcal1 Harp	SWI/SNF-related matrix-associated actin-dependent regulator of chromatin subfamily A-like protein 1 (EC 3.6.4.-) (HepA-related protein) (mharp) (Sucrose nonfermenting protein 2-like 1)	Mus musculus (Mouse)
shRNA 1					TRCN0000109395	GCACAGCAGATGACTACCTTT	CCGGGCACAGCAGATGACTACCTTTCTCGAGAAAGGTAGTCATCTGCTGTGCTTTTTG	pLKO.1	NM_018817.1-2607s1c1	CDS	NM_018817	10090	54380	Smarcal1	SWI/SNF related matrix associated, actin dependent regulator of chromatin, subfamily a-like 1	NM_018817.2	noAltMouse	noHumanHit
shRNA 2					TRCN0000109396	GCCTATCCTAAAGGTTGCCAA	CCGGGCCTATCCTAAAGGTTGCCAACTCGAGTTGGCAACCTTTAGGATAGGCTTTTTG	pLKO.1	NM_018817.1-1801s1c1	CDS	NM_018817	10090	54380	Smarcal1	SWI/SNF related matrix associated, actin dependent regulator of chromatin, subfamily a-like 1	NM_018817.2	noAltMouse	noHumanHit
shRNA 3					TRCN0000109397	CCAAAGCAGAAGACGATCTAT	CCGGCCAAAGCAGAAGACGATCTATCTCGAGATAGATCGTCTTCTGCTTTGGTTTTTG	pLKO.1	NM_018817.1-2729s1c1	CDS	NM_018817	10090	54380	Smarcal1	SWI/SNF related matrix associated, actin dependent regulator of chromatin, subfamily a-like 1	NM_018817.2	noAltMouse	noHumanHit
shRNA 4					TRCN0000109398	CGAGAGAAGTTTCTAGTGTTT	CCGGCGAGAGAAGTTTCTAGTGTTTCTCGAGAAACACTAGAAACTTCTCTCGTTTTTG	pLKO.1	NM_018817.1-2273s1c1	CDS	NM_018817	10090	54380	Smarcal1	SWI/SNF related matrix associated, actin dependent regulator of chromatin, subfamily a-like 1	NM_018817.2	noAltMouse	noHumanHit
shRNA 5					TRCN0000109399	CGAGCTGAGAAGTTGTCAGAA	CCGGCGAGCTGAGAAGTTGTCAGAACTCGAGTTCTGACAACTTCTCAGCTCGTTTTTG	pLKO.1	NM_018817.1-296s1c1	CDS	NM_018817	10090	54380	Smarcal1	SWI/SNF related matrix associated, actin dependent regulator of chromatin, subfamily a-like 1	NM_018817.2	noAltMouse	noHumanHit
Smarcb1	Q9Z0H3	Smarcb1 Baf47 Ini1 Snf5l1	SWI/SNF-related matrix-associated actin-dependent regulator of chromatin subfamily B member 1 (BRG1-associated factor 47) (BAF47) (Integrase interactor 1 protein) (SNF5 homolog) (mSNF5)	Mus musculus (Mouse)
shRNA 1					TRCN0000087853	CCTTCCTCTGTGGAAAGAGAA	CCGGCCTTCCTCTGTGGAAAGAGAACTCGAGTTCTCTTTCCACAGAGGAAGGTTTTTG	pLKO.1	NM_011418.1-1399s1c1	3UTR	NM_011418	10090	20587	Smarcb1	SWI/SNF related, matrix associated, actin dependent regulator of chromatin, subfamily b, member 1	NM_011418.1	noAltMouse	noHumanHit
shRNA 2					TRCN0000087854	GAAGCTAATGACTCCTGAGAT	CCGGGAAGCTAATGACTCCTGAGATCTCGAGATCTCAGGAGTCATTAGCTTCTTTTTG	pLKO.1	NM_011418.1-823s1c1	CDS	NM_011418	10090	20587	Smarcb1	SWI/SNF related, matrix associated, actin dependent regulator of chromatin, subfamily b, member 1	NM_011418.1	noAltMouse	noHumanHit
shRNA 3					TRCN0000087856	GACAGCATCCTAGAGGATCAA	CCGGGACAGCATCCTAGAGGATCAACTCGAGTTGATCCTCTAGGATGCTGTCTTTTTG	pLKO.1	NM_011418.1-944s1c1	CDS	NM_011418	10090	20587	Smarcb1	SWI/SNF related, matrix associated, actin dependent regulator of chromatin, subfamily b, member 1	NM_011418.1	noAltMouse	noHumanHit
shRNA 4					TRCN0000087857	GCCATCCGAAATACCGGAGAT	CCGGGCCATCCGAAATACCGGAGATCTCGAGATCTCCGGTATTTCGGATGGCTTTTTG	pLKO.1	NM_011418.1-1208s1c1	CDS	NM_011418	10090	20587	Smarcb1	SWI/SNF related, matrix associated, actin dependent regulator of chromatin, subfamily b, member 1	NM_011418.1	noAltMouse	noHumanHit
Smarcc1	P97496	Smarcc1 Baf155 Srg3	SWI/SNF complex subunit SMARCC1 (BRG1-associated factor 155) (SWI/SNF complex 155 kDa subunit) (SWI/SNF-related matrix-associated actin-dependent regulator of chromatin subfamily C member 1) (SWI3-related protein) (BAF155)	Mus musculus (Mouse)
shRNA 1					TRCN0000071388	CCTGAAATATACTTGGCATAT	CCGGCCTGAAATATACTTGGCATATCTCGAGATATGCCAAGTATATTTCAGGTTTTTG	pLKO.1	NM_009211.1-1501s1c1	CDS	NM_009211	10090	20588	Smarcc1	SWI/SNF related, matrix associated, actin dependent regulator of chromatin, subfamily c, member 1	NM_009211.2	noAltMouse	noHumanHit
shRNA 2					TRCN0000071389	GCCGCTCAACAGATGTTAAAT	CCGGGCCGCTCAACAGATGTTAAATCTCGAGATTTAACATCTGTTGAGCGGCTTTTTG	pLKO.1	NM_009211.1-1780s1c1	CDS	NM_009211	10090	20588	Smarcc1	SWI/SNF related, matrix associated, actin dependent regulator of chromatin, subfamily c, member 1	NM_009211.2	noAltMouse	noHumanHit
shRNA 3					TRCN0000071390	GCCAACTCTAGGAAGAGGAAA	CCGGGCCAACTCTAGGAAGAGGAAACTCGAGTTTCCTCTTCCTAGAGTTGGCTTTTTG	pLKO.1	NM_009211.1-1009s1c1	CDS	NM_009211	10090	20588	Smarcc1	SWI/SNF related, matrix associated, actin dependent regulator of chromatin, subfamily c, member 1	NM_009211.2	noAltMouse	noHumanHit
shRNA 4					TRCN0000071391	CAGTTGAAATATGCTGAACTA	CCGGCAGTTGAAATATGCTGAACTACTCGAGTAGTTCAGCATATTTCAACTGTTTTTG	pLKO.1	NM_009211.1-2881s1c1	CDS	NM_009211	10090	20588	Smarcc1	SWI/SNF related, matrix associated, actin dependent regulator of chromatin, subfamily c, member 1	NM_009211.2	noAltMouse	noHumanHit
shRNA 5					TRCN0000071392	CGGTTAAACCTGACTGGAGAT	CCGGCGGTTAAACCTGACTGGAGATCTCGAGATCTCCAGTCAGGTTTAACCGTTTTTG	pLKO.1	NM_009211.1-1585s1c1	CDS	NM_009211	10090	20588	Smarcc1	SWI/SNF related, matrix associated, actin dependent regulator of chromatin, subfamily c, member 1	noHits	noAltMouse	noHumanHit
Smarcd1	Q61466	Smarcd1 Baf60a D15Kz1	SWI/SNF-related matrix-associated actin-dependent regulator of chromatin subfamily D member 1 (60 kDa BRG-1/Brm-associated factor subunit A) (BRG1-associated factor 60A) (BAF60A) (Protein D15KZ1) (SWI/SNF complex 60 kDa subunit)	Mus musculus (Mouse)
shRNA 1					TRCN0000092953	GCCTGAAATCAAACGGGTAAA	CCGGGCCTGAAATCAAACGGGTAAACTCGAGTTTACCCGTTTGATTTCAGGCTTTTTG	pLKO.1	NM_031842.1-2358s1c1	3UTR	NM_031842	10090	83797	Smarcd1	SWI/SNF related, matrix associated, actin dependent regulator of chromatin, subfamily d, member 1	NM_031842.2	noAltMouse	noHumanHit
shRNA 2					TRCN0000092954	GCGAGAGTTCATGTTGAGCTT	CCGGGCGAGAGTTCATGTTGAGCTTCTCGAGAAGCTCAACATGAACTCTCGCTTTTTG	pLKO.1	NM_031842.1-1302s1c1	CDS	NM_031842	10090	83797	Smarcd1	SWI/SNF related, matrix associated, actin dependent regulator of chromatin, subfamily d, member 1	NM_031842.2	noAltMouse	noHumanHit
shRNA 3					TRCN0000092955	CCTGGGAATCCGAAACACATA	CCGGCCTGGGAATCCGAAACACATACTCGAGTATGTGTTTCGGATTCCCAGGTTTTTG	pLKO.1	NM_031842.1-1515s1c1	CDS	NM_031842	10090	83797	Smarcd1	SWI/SNF related, matrix associated, actin dependent regulator of chromatin, subfamily d, member 1	NM_031842.2	noAltMouse	noHumanHit
shRNA 4					TRCN0000092956	GCGGATGAAGTTCTCAGAGAT	CCGGGCGGATGAAGTTCTCAGAGATCTCGAGATCTCTGAGAACTTCATCCGCTTTTTG	pLKO.1	NM_031842.1-1041s1c1	CDS	NM_031842	10090	83797	Smarcd1	SWI/SNF related, matrix associated, actin dependent regulator of chromatin, subfamily d, member 1	NM_031842.2	noAltMouse	noHumanHit
shRNA 5					TRCN0000092957	GAGATGTGAATGTACGGTGTA	CCGGGAGATGTGAATGTACGGTGTACTCGAGTACACCGTACATTCACATCTCTTTTTG	pLKO.1	NM_031842.1-818s1c1	CDS	NM_031842	10090	83797	Smarcd1	SWI/SNF related, matrix associated, actin dependent regulator of chromatin, subfamily d, member 1	NM_031842.2	noAltMouse	noHumanHit
Smarce1	O54941	Smarce1 Baf57	SWI/SNF-related matrix-associated actin-dependent regulator of chromatin subfamily E member 1 (BRG1-associated factor 57) (BAF57)	Mus musculus (Mouse)
shRNA 1					TRCN0000081943	CCCATCATTCTCTGAGAACTA	CCGGCCCATCATTCTCTGAGAACTACTCGAGTAGTTCTCAGAGAATGATGGGTTTTTG	pLKO.1	NM_020618.3-2120s1c1	3UTR	NM_020618	10090	57376	Smarce1	SWI/SNF related, matrix associated, actin dependent regulator of chromatin, subfamily e, member 1	NM_020618.3	noAltMouse	noHumanHit
shRNA 2					TRCN0000081944	CCAGGGTTTGTGGGATACAAT	CCGGCCAGGGTTTGTGGGATACAATCTCGAGATTGTATCCCACAAACCCTGGTTTTTG	pLKO.1	NM_020618.3-728s1c1	CDS	NM_020618	10090	57376	Smarce1	SWI/SNF related, matrix associated, actin dependent regulator of chromatin, subfamily e, member 1	NM_020618.3	XR_001988.1 (LOC:667172),XR_033616.1 (LOC:218301)	NM_003079.4 (LOC:6605),XR_017421.2 (LOC:400129),XR_019239.2 (LOC:400129),XR_037103.1 (LOC:400129)
shRNA 3					TRCN0000081945	CGGTTGTCACAACAGCTAGAA	CCGGCGGTTGTCACAACAGCTAGAACTCGAGTTCTAGCTGTTGTGACAACCGTTTTTG	pLKO.1	NM_020618.3-1311s1c1	CDS	NM_020618	10090	57376	Smarce1	SWI/SNF related, matrix associated, actin dependent regulator of chromatin, subfamily e, member 1	NM_020618.3	XM_620647.3 (LOC:211895),XR_001988.1 (LOC:667172)	noHumanHit
shRNA 4					TRCN0000081946	GCATGGAGAAAGGAGAACCTT	CCGGGCATGGAGAAAGGAGAACCTTCTCGAGAAGGTTCTCCTTTCTCCATGCTTTTTG	pLKO.1	NM_020618.3-1149s1c1	CDS	NM_020618	10090	57376	Smarce1	SWI/SNF related, matrix associated, actin dependent regulator of chromatin, subfamily e, member 1	NM_020618.3	XM_620647.3 (LOC:211895),XR_001988.1 (LOC:667172)	noHumanHit
shRNA 5					TRCN0000081947	CCTGCGTACCTTGCCTATATT	CCGGCCTGCGTACCTTGCCTATATTCTCGAGAATATAGGCAAGGTACGCAGGTTTTTG	pLKO.1	NM_020618.3-1070s1c1	CDS	NM_020618	10090	57376	Smarce1	SWI/SNF related, matrix associated, actin dependent regulator of chromatin, subfamily e, member 1	NM_020618.3	XM_620647.3 (LOC:211895),XR_033616.1 (LOC:218301)	noHumanHit
Smyd2	Q8R5A0	Smyd2	N-lysine methyltransferase SMYD2 (EC 2.1.1.-) (Histone methyltransferase SMYD2) (EC 2.1.1.43) (SET and MYND domain-containing protein 2)	Mus musculus (Mouse)
shRNA 1					TRCN0000175920	GCTATGTTTCAGGTTCACGTT	CCGGGCTATGTTTCAGGTTCACGTTCTCGAGAACGTGAACCTGAAACATAGCTTTTTTG	pLKO.1	NM_026796.1-1405s1c1	3UTR	NM_026796	10090	226830	Smyd2	SET and MYND domain containing 2	NM_026796.1	noAltMouse	noHumanHit
shRNA 2					TRCN0000175755	GCTCTGACCTTGAGTTCATTT	CCGGGCTCTGACCTTGAGTTCATTTCTCGAGAAATGAACTCAAGGTCAGAGCTTTTTTG	pLKO.1	NM_026796.1-1428s1c1	3UTR	NM_026796	10090	226830	Smyd2	SET and MYND domain containing 2	NM_026796.1	noAltMouse	noHumanHit
shRNA 3					TRCN0000176094	GCAGAAGATCATTAAGCCGTA	CCGGGCAGAAGATCATTAAGCCGTACTCGAGTACGGCTTAATGATCTTCTGCTTTTTTG	pLKO.1	NM_026796.1-1098s1c1	CDS	NM_026796	10090	226830	Smyd2	SET and MYND domain containing 2	NM_026796.1	noAltMouse	noHumanHit
shRNA 4					TRCN0000173689	CCAGGTGAACTGTAATGGCTT	CCGGCCAGGTGAACTGTAATGGCTTCTCGAGAAGCCATTACAGTTCACCTGGTTTTTTG	pLKO.1	NM_026796.1-540s1c1	CDS	NM_026796	10090	226830	Smyd2	SET and MYND domain containing 2	NM_026796.1	noAltMouse	noHumanHit
shRNA 5					TRCN0000174318	CAACGAGAAGAAAGATCTCAT	CCGGCAACGAGAAGAAAGATCTCATCTCGAGATGAGATCTTTCTTCTCGTTGTTTTTTG	pLKO.1	NM_026796.1-435s1c1	CDS	NM_026796	10090	226830	Smyd2	SET and MYND domain containing 2	NM_026796.1	noAltMouse	noHumanHit
Spen	Q62504	Spen Kiaa0929 Mint Sharp	Msx2-interacting protein (SMART/HDAC1-associated repressor protein) (SPEN homolog)	Mus musculus (Mouse)
shRNA 1					TRCN0000086088	GCAGAAGATCACGTTGGCAAA	CCGGGCAGAAGATCACGTTGGCAAACTCGAGTTTGCCAACGTGATCTTCTGCTTTTTG	pLKO.1	NM_019763.1-7749s1c1	CDS	NM_019763	10090	56381	Spen	SPEN homolog, transcriptional regulator (Drosophila)	NM_019763.2	noAltMouse	noHumanHit
shRNA 2					TRCN0000086089	CGTCTCGTAGTAGAGAGGTTT	CCGGCGTCTCGTAGTAGAGAGGTTTCTCGAGAAACCTCTCTACTACGAGACGTTTTTG	pLKO.1	NM_019763.1-149s1c1	CDS	NM_019763	10090	56381	Spen	SPEN homolog, transcriptional regulator (Drosophila)	NM_019763.2	noAltMouse	noHumanHit
shRNA 3					TRCN0000086090	GCCATTGTTTGTCCCTGCAAA	CCGGGCCATTGTTTGTCCCTGCAAACTCGAGTTTGCAGGGACAAACAATGGCTTTTTG	pLKO.1	NM_019763.1-10161s1c1	CDS	NM_019763	10090	56381	Spen	SPEN homolog, transcriptional regulator (Drosophila)	NM_019763.2	noAltMouse	noHumanHit
shRNA 4					TRCN0000086092	GCTAGCTCTTTAGAAAGGAAT	CCGGGCTAGCTCTTTAGAAAGGAATCTCGAGATTCCTTTCTAAAGAGCTAGCTTTTTG	pLKO.1	NM_019763.1-4168s1c1	CDS	NM_019763	10090	56381	Spen	SPEN homolog, transcriptional regulator (Drosophila)	NM_019763.2	noAltMouse	noHumanHit
Stk4	Q9JI11	Stk4 Mst1	Serine/threonine-protein kinase 4 (EC 2.7.11.1) (Mammalian STE20-like protein kinase 1) (MST-1) (STE20-like kinase MST1) [Cleaved into: Serine/threonine-protein kinase 4 37kDa subunit (MST1/N); Serine/threonine-protein kinase 4 18kDa subunit (MST1/C)]	Mus musculus (Mouse)
shRNA 1					TRCN0000025284	CCGTTTGTTAAGAGTGCCAAA	CCGGCCGTTTGTTAAGAGTGCCAAACTCGAGTTTGGCACTCTTAACAAACGGTTTTT	pLKO.1	NM_021420.2-872s1c1	CDS	NM_021420	10090	58231	Stk4	serine/threonine kinase 4	NM_021420.3	noAltMouse	noHumanHit
shRNA 2					TRCN0000025285	GCCCTCACGTAGTCAAGTATT	CCGGGCCCTCACGTAGTCAAGTATTCTCGAGAATACTTGACTACGTGAGGGCTTTTT	pLKO.1	NM_021420.2-282s1c1	CDS	NM_021420	10090	58231	Stk4	serine/threonine kinase 4	NM_021420.3	noAltMouse	noHumanHit
shRNA 3					TRCN0000025286	CCGTCTTTCCTTGAATACTTT	CCGGCCGTCTTTCCTTGAATACTTTCTCGAGAAAGTATTCAAGGAAAGACGGTTTTT	pLKO.1	NM_021420.2-1214s1c1	CDS	NM_021420	10090	58231	Stk4	serine/threonine kinase 4	NM_021420.3	noAltMouse	noHumanHit
shRNA 4					TRCN0000025287	CCATCCAATGAGGGCAATATT	CCGGCCATCCAATGAGGGCAATATTCTCGAGAATATTGCCCTCATTGGATGGTTTTT	pLKO.1	NM_021420.2-718s1c1	CDS	NM_021420	10090	58231	Stk4	serine/threonine kinase 4	NM_021420.3	noAltMouse	noHumanHit
shRNA 5					TRCN0000025288	GCTCCTGAAGTTATTCAGGAA	CCGGGCTCCTGAAGTTATTCAGGAACTCGAGTTCCTGAATAACTTCAGGAGCTTTTT	pLKO.1	NM_021420.2-611s1c1	CDS	NM_021420	10090	58231	Stk4	serine/threonine kinase 4	NM_021420.3	noAltMouse	noHumanHit
Sumo1	P63166	Sumo1 Smt3c Smt3h3 Ubl1	Small ubiquitin-related modifier 1 (SUMO-1) (SMT3 homolog 3) (Ubiquitin-homology domain protein PIC1) (Ubiquitin-like protein SMT3C) (Smt3C)	Mus musculus (Mouse)
shRNA 1					TRCN0000012888	GCTCCCTTAATACTGCCCTTT	CCGGGCTCCCTTAATACTGCCCTTTCTCGAGAAAGGGCAGTATTAAGGGAGCTTTTT	pLKO.1	NM_009460.1-616s1c1	3UTR	NM_009460	10090	22218	Sumo1	SMT3 suppressor of mif two 3 homolog 1 (yeast)	NM_009460.2	noAltMouse	noHumanHit
shRNA 2					TRCN0000012889	GCTGATAATCATACTCCGAAA	CCGGGCTGATAATCATACTCCGAAACTCGAGTTTCGGAGTATGATTATCAGCTTTTT	pLKO.1	NM_009460.1-332s1c1	CDS	NM_009460	10090	22218	Sumo1	SMT3 suppressor of mif two 3 homolog 1 (yeast)	NM_009460.2	noAltMouse	noHumanHit
shRNA 3					TRCN0000012890	CCAATGAATTCACTCAGGTTT	CCGGCCAATGAATTCACTCAGGTTTCTCGAGAAACCTGAGTGAATTCATTGGTTTTT	pLKO.1	NM_009460.1-290s1c1	CDS	NM_009460	10090	22218	Sumo1	SMT3 suppressor of mif two 3 homolog 1 (yeast)	NM_009460.2	noAltMouse	NM_001005781.1 (LOC:7341),NM_001005782.1 (LOC:7341),NM_003352.4 (LOC:7341)
shRNA 4					TRCN0000012891	TGAGGACTTAGGCGATAAGAA	CCGGTGAGGACTTAGGCGATAAGAACTCGAGTTCTTATCGCCTAAGTCCTCATTTTT	pLKO.1	NM_009460.1-148s1c1	CDS	NM_009460	10090	22218	Sumo1	SMT3 suppressor of mif two 3 homolog 1 (yeast)	NM_009460.2	noAltMouse	noHumanHit
shRNA 5					TRCN0000012892	CTCAAAGTTATTGGACAGGAT	CCGGCTCAAAGTTATTGGACAGGATCTCGAGATCCTGTCCAATAACTTTGAGTTTTT	pLKO.1	NM_009460.1-188s1c1	CDS	NM_009460	10090	22218	Sumo1	SMT3 suppressor of mif two 3 homolog 1 (yeast)	NM_009460.2	noAltMouse	noHumanHit
Sumo2	P61957	Sumo2 Smt3b Smt3h2	Small ubiquitin-related modifier 2 (SUMO-2) (SMT3 homolog 2) (Ubiquitin-like protein SMT3B) (Smt3B)	Mus musculus (Mouse)
shRNA 1					TRCN0000098725	CCTGCTACTTTACTCCAGAAT	CCGGCCTGCTACTTTACTCCAGAATCTCGAGATTCTGGAGTAAAGTAGCAGGTTTTTG	pLKO.1	NM_133354.1-410s1c1	3UTR	NM_133354	10090	170930	Sumo2	SMT3 suppressor of mif two 3 homolog 2 (yeast)	NM_133354.2	NM_026283.2 (LOC:67630),XM_001001271.1 (LOC:665283),XM_001471963.1 (LOC:100043590),XM_001476458.1 (LOC:672381),XM_001476473.1 (LOC:672381),XM_001477590.1 (LOC:675440),XM_001478249.1 (LOC:100042244),XM_001479274.1 (LOC:675440),XM_001479282.1 (LOC:675440),X	noHumanHit
shRNA 2					TRCN0000098727	GACTGAGAACAACGATCATAT	CCGGGACTGAGAACAACGATCATATCTCGAGATATGATCGTTGTTCTCAGTCTTTTTG	pLKO.1	NM_133354.1-146s1c1	CDS	NM_133354	10090	170930	Sumo2	SMT3 suppressor of mif two 3 homolog 2 (yeast)	NM_133354.2	XM_001001271.1 (LOC:665283),XM_001471963.1 (LOC:100043590),XM_001472002.1 (LOC:100043590),XM_001475760.1 (LOC:665283),XM_001478249.1 (LOC:100042244),XM_001480376.1 (LOC:100043590),XM_001480378.1 (LOC:100043590),XM_001480657.1 (LOC:100043429),XM_001480660.	NM_001005849.1 (LOC:6613),NM_006937.3 (LOC:6613),XR_038410.1 (LOC:100127922),XR_038502.1 (LOC:100127918),XR_038517.1 (LOC:100127918),XR_038672.1 (LOC:100127922),XR_038872.1 (LOC:100127918),XR_039548.1 (LOC:100127922)
shRNA 3					TRCN0000098728	AGGCAGATCAGATTCCGGTTT	CCGGAGGCAGATCAGATTCCGGTTTCTCGAGAAACCGGAATCTGATCTGCCTTTTTTG	pLKO.1	NM_133354.1-279s1c1	CDS	NM_133354	10090	170930	Sumo2	SMT3 suppressor of mif two 3 homolog 2 (yeast)	NM_133354.2	XM_001473517.1 (LOC:546828),XM_001473562.1 (LOC:546828),XM_001476458.1 (LOC:672381),XM_001477590.1 (LOC:675440),XM_001479274.1 (LOC:675440),XM_001479959.1 (LOC:675440),XM_001480657.1 (LOC:100043429),XM_001480686.1 (LOC:100043429),XM_001480731.1 (LOC:10004	noHumanHit
shRNA 4					TRCN0000098729	CAGTTTAAGATTAAGAGGCAT	CCGGCAGTTTAAGATTAAGAGGCATCTCGAGATGCCTCTTAATCTTAAACTGTTTTTG	pLKO.1	NM_133354.1-204s1c1	CDS	NM_133354	10090	170930	Sumo2	SMT3 suppressor of mif two 3 homolog 2 (yeast)	NM_133354.2	XM_001001271.1 (LOC:665283),XM_001475760.1 (LOC:665283),XM_001478249.1 (LOC:100042244),XM_001479274.1 (LOC:675440),XM_001479282.1 (LOC:675440),XM_001479959.1 (LOC:675440),XM_001479964.1 (LOC:675440),XM_001480731.1 (LOC:100043459),XM_001480733.1 (LOC:10004	NM_001005849.1 (LOC:6613),NM_006937.3 (LOC:6613),XM_001713984.1 (LOC:100130005),XM_001713999.1 (LOC:100130005),XM_001721123.1 (LOC:100130005),XM_001722296.1 (LOC:100130966),XM_001725519.1 (LOC:100130966),XM_001726084.1 (LOC:100130966),XR_038410.1 (LOC:100
Sumo3	Q9Z172	Sumo3 Smt3a Smt3h1	Small ubiquitin-related modifier 3 (SUMO-3) (SMT3 homolog 1) (Ubiquitin-like protein SMT3A) (Smt3A)	Mus musculus (Mouse)
shRNA 1					TRCN0000098835	GCTTTCCAAGTGTGTATTAAA	CCGGGCTTTCCAAGTGTGTATTAAACTCGAGTTTAATACACACTTGGAAAGCTTTTTG	pLKO.1	NM_019929.1-1233s1c1	3UTR	NM_019929	10090	20610	Sumo3	SMT3 suppressor of mif two 3 homolog 3 (yeast)	NM_019929.3	noAltMouse	noHumanHit
shRNA 2					TRCN0000098836	GTTGTCCTGACCTGTGCTATT	CCGGGTTGTCCTGACCTGTGCTATTCTCGAGAATAGCACAGGTCAGGACAACTTTTTG	pLKO.1	NM_019929.1-362s1c1	CDS	NM_019929	10090	20610	Sumo3	SMT3 suppressor of mif two 3 homolog 3 (yeast)	NM_019929.3	noAltMouse	noHumanHit
shRNA 3					TRCN0000098837	GAAGACAGAGAATGACCACAT	CCGGGAAGACAGAGAATGACCACATCTCGAGATGTGGTCATTCTCTGTCTTCTTTTTG	pLKO.1	NM_019929.1-81s1c1	CDS	NM_019929	10090	20610	Sumo3	SMT3 suppressor of mif two 3 homolog 3 (yeast)	NM_019929.3	noAltMouse	NM_006936.2 (LOC:6612)
shRNA 4					TRCN0000098838	CCCACTGAGCAAGCTGATGAA	CCGGCCCACTGAGCAAGCTGATGAACTCGAGTTCATCAGCTTGCTCAGTGGGTTTTTG	pLKO.1	NM_019929.1-162s1c1	CDS	NM_019929	10090	20610	Sumo3	SMT3 suppressor of mif two 3 homolog 3 (yeast)	NM_019929.3	noAltMouse	noHumanHit
shRNA 5					TRCN0000098839	CCGGTTTGATGGACAACCAAT	CCGGCCGGTTTGATGGACAACCAATCTCGAGATTGGTTGTCCATCAAACCGGTTTTTG	pLKO.1	NM_019929.1-228s1c1	CDS	NM_019929	10090	20610	Sumo3	SMT3 suppressor of mif two 3 homolog 3 (yeast)	NM_019929.3	noAltMouse	noHumanHit
Suv39h1	O54864	Suv39h1 Suv39h	Histone-lysine N-methyltransferase SUV39H1 (EC 2.1.1.43) (Histone H3-K9 methyltransferase 1) (H3-K9-HMTase 1) (Position-effect variegation 3-9 homolog) (Suppressor of variegation 3-9 homolog 1) (Su(var)3-9 homolog 1)	Mus musculus (Mouse)
shRNA 1					TRCN0000097439	GCCTTTGTACTCAGGAAAGAA	CCGGGCCTTTGTACTCAGGAAAGAACTCGAGTTCTTTCCTGAGTACAAAGGCTTTTTG	pLKO.1	NM_011514.1-1874s1c1	3UTR	NM_011514	10090	20937	Suv39h1	suppressor of variegation 3-9 homolog 1 (Drosophila)	NM_011514.1	noAltMouse	noHumanHit
shRNA 2					TRCN0000097440	CGAGTCCGTATTGAATGCAAA	CCGGCGAGTCCGTATTGAATGCAAACTCGAGTTTGCATTCAATACGGACTCGTTTTTG	pLKO.1	NM_011514.1-1207s1c1	CDS	NM_011514	10090	20937	Suv39h1	suppressor of variegation 3-9 homolog 1 (Drosophila)	NM_011514.1	noAltMouse	noHumanHit
shRNA 3					TRCN0000097442	GTGCTGTAAATCTTCTTGGAA	CCGGGTGCTGTAAATCTTCTTGGAACTCGAGTTCCAAGAAGATTTACAGCACTTTTTG	pLKO.1	NM_011514.1-54s1c1	CDS	NM_011514	10090	20937	Suv39h1	suppressor of variegation 3-9 homolog 1 (Drosophila)	NM_011514.1	noAltMouse	noHumanHit
shRNA 4					TRCN0000097443	CTCTGCATCTTCCGCACTAAT	CCGGCTCTGCATCTTCCGCACTAATCTCGAGATTAGTGCGGAAGATGCAGAGTTTTTG	pLKO.1	NM_011514.1-757s1c1	CDS	NM_011514	10090	20937	Suv39h1	suppressor of variegation 3-9 homolog 1 (Drosophila)	NM_011514.1	noAltMouse	noHumanHit
Suv39h2	Q9EQQ0	Suv39h2	Histone-lysine N-methyltransferase SUV39H2 (EC 2.1.1.43) (Histone H3-K9 methyltransferase 2) (H3-K9-HMTase 2) (Suppressor of variegation 3-9 homolog 2) (Su(var)3-9 homolog 2)	Mus musculus (Mouse)
shRNA 1					TRCN0000092813	CGGTAGATATTTGGTGGTTAA	CCGGCGGTAGATATTTGGTGGTTAACTCGAGTTAACCACCAAATATCTACCGTTTTTG	pLKO.1	NM_022724.2-1650s1c1	3UTR	NM_022724	10090	64707	Suv39h2	suppressor of variegation 3-9 homolog 2 (Drosophila)	NM_022724.4,NR_027509.1	noAltMouse	noHumanHit
shRNA 2					TRCN0000092814	GCTGAGTATATTGTACAGAAA	CCGGGCTGAGTATATTGTACAGAAACTCGAGTTTCTGTACAATATACTCAGCTTTTTG	pLKO.1	NM_022724.2-589s1c1	CDS	NM_022724	10090	64707	Suv39h2	suppressor of variegation 3-9 homolog 2 (Drosophila)	NM_022724.4,NR_027509.1	noAltMouse	noHumanHit
shRNA 3					TRCN0000092815	GCAGCTCGATATGGAAACGTA	CCGGGCAGCTCGATATGGAAACGTACTCGAGTACGTTTCCATATCGAGCTGCTTTTTG	pLKO.1	NM_022724.2-1174s1c1	CDS	NM_022724	10090	64707	Suv39h2	suppressor of variegation 3-9 homolog 2 (Drosophila)	NM_022724.4,NR_027509.1	noAltMouse	noHumanHit
shRNA 4					TRCN0000092816	CAGCTCGATATGGAAACGTAT	CCGGCAGCTCGATATGGAAACGTATCTCGAGATACGTTTCCATATCGAGCTGTTTTTG	pLKO.1	NM_022724.2-1175s1c1	CDS	NM_022724	10090	64707	Suv39h2	suppressor of variegation 3-9 homolog 2 (Drosophila)	NM_022724.4,NR_027509.1	noAltMouse	noHumanHit
shRNA 5					TRCN0000092817	CCACCTTTGGATGTTCATGTA	CCGGCCACCTTTGGATGTTCATGTACTCGAGTACATGAACATCCAAAGGTGGTTTTTG	pLKO.1	NM_022724.2-779s1c1	CDS	NM_022724	10090	64707	Suv39h2	suppressor of variegation 3-9 homolog 2 (Drosophila)	NM_022724.4,NR_027509.1	noAltMouse	noHumanHit
Suv420h1	Q3U8K7	Kmt5b Suv420h1	Histone-lysine N-methyltransferase KMT5B (EC 2.1.1.43) (Lysine-specific methyltransferase 5B) (Suppressor of variegation 4-20 homolog 1) (Su(var)4-20 homolog 1) (Suv4-20h1)	Mus musculus (Mouse)
shRNA 1					TRCN0000039194	GCACAGATGAATCCTCATCTT	CCGGGCACAGATGAATCCTCATCTTCTCGAGAAGATGAGGATTCATCTGTGCTTTTTG	pLKO.1	NM_144871.2-3165s1c1	CDS	NM_144871	10090	225888	Suv420h1	suppressor of variegation 4-20 homolog 1 (Drosophila)	NM_144871.3	noAltMouse	noHumanHit
shRNA 2					TRCN0000039195	CGACAAGTGAAACCTGTGAAA	CCGGCGACAAGTGAAACCTGTGAAACTCGAGTTTCACAGGTTTCACTTGTCGTTTTTG	pLKO.1	NM_144871.2-2540s1c1	CDS	NM_144871	10090	225888	Suv420h1	suppressor of variegation 4-20 homolog 1 (Drosophila)	NM_144871.3	noAltMouse	noHumanHit
shRNA 3					TRCN0000039196	GCTCTGTGAGAACGATGACTT	CCGGGCTCTGTGAGAACGATGACTTCTCGAGAAGTCATCGTTCTCACAGAGCTTTTTG	pLKO.1	NM_144871.2-997s1c1	CDS	NM_144871	10090	225888	Suv420h1	suppressor of variegation 4-20 homolog 1 (Drosophila)	NM_144871.3	noAltMouse	noHumanHit
shRNA 4					TRCN0000039197	GCTGAGGCTAATTGTTGGTAA	CCGGGCTGAGGCTAATTGTTGGTAACTCGAGTTACCAACAATTAGCCTCAGCTTTTTG	pLKO.1	NM_144871.2-3262s1c1	CDS	NM_144871	10090	225888	Suv420h1	suppressor of variegation 4-20 homolog 1 (Drosophila)	NM_144871.3	noAltMouse	noHumanHit
shRNA 5					TRCN0000039198	GCTCCTGTTATCAATAGCAAA	CCGGGCTCCTGTTATCAATAGCAAACTCGAGTTTGCTATTGATAACAGGAGCTTTTTG	pLKO.1	NM_144871.2-1724s1c1	CDS	NM_144871	10090	225888	Suv420h1	suppressor of variegation 4-20 homolog 1 (Drosophila)	NM_144871.3	noAltMouse	NM_016028.4 (LOC:51111),NM_017635.3 (LOC:51111)
Suv420h2	Q6Q783	Kmt5c Suv420h2	Histone-lysine N-methyltransferase KMT5C (EC 2.1.1.43) (Lysine-specific methyltransferase 5C) (Suppressor of variegation 4-20 homolog 2) (Su(var)4-20 homolog 2) (Suv4-20h2)	Mus musculus (Mouse)
shRNA 1					TRCN0000039199	CCACTCCTGATTTCATCCCTA	CCGGCCACTCCTGATTTCATCCCTACTCGAGTAGGGATGAAATCAGGAGTGGTTTTTG	pLKO.1	NM_146177.1-1430s1c1	CDS	NM_146177	10090	232811	Suv420h2	suppressor of variegation 4-20 homolog 2 (Drosophila)	NM_001115018.1,NM_146177.2	noAltMouse	noHumanHit
shRNA 2					TRCN0000039200	GAGAAGAATGAGCACTGTGAA	CCGGGAGAAGAATGAGCACTGTGAACTCGAGTTCACAGTGCTCATTCTTCTCTTTTTG	pLKO.1	NM_146177.1-814s1c1	CDS	NM_146177	10090	232811	Suv420h2	suppressor of variegation 4-20 homolog 2 (Drosophila)	NM_001115018.1,NM_146177.2	noAltMouse	NM_032701.3 (LOC:84787)
shRNA 3					TRCN0000039201	TCTATTGATCTGGACATCAAT	CCGGTCTATTGATCTGGACATCAATCTCGAGATTGATGTCCAGATCAATAGATTTTTG	pLKO.1	NM_146177.1-1516s1c1	CDS	NM_146177	10090	232811	Suv420h2	suppressor of variegation 4-20 homolog 2 (Drosophila)	NM_001115018.1,NM_146177.2	noAltMouse	noHumanHit
shRNA 4					TRCN0000039203	CCGTGCTTGGAAGAAGAATGA	CCGGCCGTGCTTGGAAGAAGAATGACTCGAGTCATTCTTCTTCCAAGCACGGTTTTTG	pLKO.1	NM_146177.1-522s1c1	CDS	NM_146177	10090	232811	Suv420h2	suppressor of variegation 4-20 homolog 2 (Drosophila)	NM_001115018.1,NM_146177.2	noAltMouse	noHumanHit
Taf1	Q80UV9	Taf1 Ccg1	Transcription initiation factor TFIID subunit 1 (EC 2.3.1.48) (EC 2.7.11.1) (Cell cycle gene 1 protein) (TBP-associated factor 250 kDa) (p250) (Transcription initiation factor TFIID 250 kDa subunit) (TAF(II)250) (TAFII-250) (TAFII250)	Mus musculus (Mouse)
shRNA 1					TRCN0000079048	GCCTTGTTGCTAAATAGATTA	CCGGGCCTTGTTGCTAAATAGATTACTCGAGTAATCTATTTAGCAACAAGGCTTTTTG	pLKO.1	XM_194622.4-6148s1c1	3UTR	XM_194622	10090	270627	Taf1	TAF1 RNA polymerase II, TATA box binding protein (TBP)-associated factor	NM_001081008.1	noAltMouse	noHumanHit
shRNA 2					TRCN0000079049	GCTGGGATTATGCAGCATGAT	CCGGGCTGGGATTATGCAGCATGATCTCGAGATCATGCTGCATAATCCCAGCTTTTTG	pLKO.1	XM_194622.4-757s1c1	CDS	XM_194622	10090	270627	Taf1	TAF1 RNA polymerase II, TATA box binding protein (TBP)-associated factor	NM_001081008.1	noAltMouse	NM_004606.3 (LOC:6872),NM_138923.2 (LOC:6872),NM_153809.2 (LOC:138474)
shRNA 3					TRCN0000079050	CGGGCACATGAGGACAAATAA	CCGGCGGGCACATGAGGACAAATAACTCGAGTTATTTGTCCTCATGTGCCCGTTTTTG	pLKO.1	XM_194622.4-3933s1c1	CDS	XM_194622	10090	270627	Taf1	TAF1 RNA polymerase II, TATA box binding protein (TBP)-associated factor	NM_001081008.1	noAltMouse	noHumanHit
shRNA 4					TRCN0000079051	CCCTGGTAAATGATGAAGGAT	CCGGCCCTGGTAAATGATGAAGGATCTCGAGATCCTTCATCATTTACCAGGGTTTTTG	pLKO.1	XM_194622.4-278s1c1	CDS	XM_194622	10090	270627	Taf1	TAF1 RNA polymerase II, TATA box binding protein (TBP)-associated factor	NM_001081008.1	noAltMouse	noHumanHit
shRNA 5					TRCN0000079052	GCCAACAGTGTTAAGTACAAT	CCGGGCCAACAGTGTTAAGTACAATCTCGAGATTGTACTTAACACTGTTGGCTTTTTG	pLKO.1	XM_194622.4-4852s1c1	CDS	XM_194622	10090	270627	Taf1	TAF1 RNA polymerase II, TATA box binding protein (TBP)-associated factor	NM_001081008.1	noAltMouse	noHumanHit
Tfpt	Q3U1J1	Tfpt Amida	TCF3 fusion partner homolog (Protein FB1) (Protein amida)	Mus musculus (Mouse)
shRNA 1					TRCN0000182075	CGTAGAAAGTACCAGGCACTA	CCGGCGTAGAAAGTACCAGGCACTACTCGAGTAGTGCCTGGTACTTTCTACGTTTTTTG	pLKO.1	NM_023524.1-545s1c1	CDS	NM_023524	10090	69714	Tfpt	TCF3 (E2A) fusion partner	NM_023524.1	noAltMouse	noHumanHit
shRNA 2					TRCN0000182458	GAAGTGGAATTTGTGTCCGGT	CCGGGAAGTGGAATTTGTGTCCGGTCTCGAGACCGGACACAAATTCCACTTCTTTTTTG	pLKO.1	NM_023524.1-440s1c1	CDS	NM_023524	10090	69714	Tfpt	TCF3 (E2A) fusion partner	NM_023524.1	noAltMouse	noHumanHit
shRNA 3					TRCN0000182694	GCAAAGGATAACTCGGAGACT	CCGGGCAAAGGATAACTCGGAGACTCTCGAGAGTCTCCGAGTTATCCTTTGCTTTTTTG	pLKO.1	NM_023524.1-628s1c1	CDS	NM_023524	10090	69714	Tfpt	TCF3 (E2A) fusion partner	NM_023524.1	noAltMouse	noHumanHit
shRNA 4					TRCN0000182213	CCAAAGGACAACTGCAACCTT	CCGGCCAAAGGACAACTGCAACCTTCTCGAGAAGGTTGCAGTTGTCCTTTGGTTTTTTG	pLKO.1	NM_023524.1-817s1c1	CDS	NM_023524	10090	69714	Tfpt	TCF3 (E2A) fusion partner	NM_023524.1	noAltMouse	noHumanHit
shRNA 5					TRCN0000181815	GAGAATGAACCTCCAGAGAAA	CCGGGAGAATGAACCTCCAGAGAAACTCGAGTTTCTCTGGAGGTTCATTCTCTTTTTTG	pLKO.1	NM_023524.1-779s1c1	CDS	NM_023524	10090	69714	Tfpt	TCF3 (E2A) fusion partner	NM_023524.1	noAltMouse	noHumanHit
Tgif1	P70284	Tgif1 Tgif	Homeobox protein TGIF1 (5'-TG-3'-interacting factor 1)	Mus musculus (Mouse)
shRNA 1					TRCN0000055048	CCATTTCATTCCTGCGTAGTT	CCGGCCATTTCATTCCTGCGTAGTTCTCGAGAACTACGCAGGAATGAAATGGTTTTTG	pLKO.1	NM_009372.2-740s1c1	CDS	NM_009372	10090	21815	Tgif1	TGFB-induced factor homeobox 1	NM_009372.2	noAltMouse	noHumanHit
shRNA 2					TRCN0000055049	GAACACAGATACAACGCCTAT	CCGGGAACACAGATACAACGCCTATCTCGAGATAGGCGTTGTATCTGTGTTCTTTTTG	pLKO.1	NM_009372.2-488s1c1	CDS	NM_009372	10090	21815	Tgif1	TGFB-induced factor homeobox 1	NM_009372.2	noAltMouse	noHumanHit
shRNA 3					TRCN0000055050	GATCCAAATCAGTTCACGATT	CCGGGATCCAAATCAGTTCACGATTCTCGAGAATCGTGAACTGATTTGGATCTTTTTG	pLKO.1	NM_009372.2-632s1c1	CDS	NM_009372	10090	21815	Tgif1	TGFB-induced factor homeobox 1	NM_009372.2	noAltMouse	noHumanHit
shRNA 4					TRCN0000055051	CTAGTGGATGTTGCACTCAAA	CCGGCTAGTGGATGTTGCACTCAAACTCGAGTTTGAGTGCAACATCCACTAGTTTTTG	pLKO.1	NM_009372.2-1079s1c1	CDS	NM_009372	10090	21815	Tgif1	TGFB-induced factor homeobox 1	NM_009372.2	noAltMouse	NM_003244.2 (LOC:7050),NM_170695.2 (LOC:7050),NM_173207.1 (LOC:7050),NM_173208.1 (LOC:7050),NM_173209.1 (LOC:7050),NM_173210.1 (LOC:7050),NM_173211.1 (LOC:7050),NM_174886.1 (LOC:7050)
shRNA 5					TRCN0000055052	AGAGTACAGATGTACCGCAAA	CCGGAGAGTACAGATGTACCGCAAACTCGAGTTTGCGGTACATCTGTACTCTTTTTTG	pLKO.1	NM_009372.2-909s1c1	CDS	NM_009372	10090	21815	Tgif1	TGFB-induced factor homeobox 1	NM_009372.2	noAltMouse	noHumanHit
Trim33	Q99PP7	Trim33 Kiaa1113	E3 ubiquitin-protein ligase TRIM33 (EC 2.3.2.27) (Ectodermin homolog) (RING-type E3 ubiquitin transferase TRIM33) (Transcription intermediary factor 1-gamma) (TIF1-gamma) (Tripartite motif-containing protein 33)	Mus musculus (Mouse)
shRNA 1					TRCN0000039529	CGTCTGTTACAGCAATAGAAT	CCGGCGTCTGTTACAGCAATAGAATCTCGAGATTCTATTGCTGTAACAGACGTTTTTG	pLKO.1	NM_053170.1-2610s1c1	CDS	NM_053170	10090	94093	Trim33	tripartite motif-containing 33	NM_001079830.1,NM_053170.2	noAltMouse	noHumanHit
shRNA 2					TRCN0000039530	CGTGTGATAGATTGACGTGTA	CCGGCGTGTGATAGATTGACGTGTACTCGAGTACACGTCAATCTATCACACGTTTTTG	pLKO.1	NM_053170.1-1503s1c1	CDS	NM_053170	10090	94093	Trim33	tripartite motif-containing 33	NM_001079830.1,NM_053170.2	noAltMouse	noHumanHit
shRNA 3					TRCN0000039531	GCTCATAGTTTCAAGTCTGAT	CCGGGCTCATAGTTTCAAGTCTGATCTCGAGATCAGACTTGAAACTATGAGCTTTTTG	pLKO.1	NM_053170.1-2924s1c1	CDS	NM_053170	10090	94093	Trim33	tripartite motif-containing 33	NM_001079830.1,NM_053170.2	noAltMouse	noHumanHit
shRNA 4					TRCN0000039532	CCACCTATACAGTTGGAAGAT	CCGGCCACCTATACAGTTGGAAGATCTCGAGATCTTCCAACTGTATAGGTGGTTTTTG	pLKO.1	NM_053170.1-2681s1c1	CDS	NM_053170	10090	94093	Trim33	tripartite motif-containing 33	NM_001079830.1,NM_053170.2	noAltMouse	noHumanHit
shRNA 5					TRCN0000039533	GCAGCTACACAAGTGCAGAAT	CCGGGCAGCTACACAAGTGCAGAATCTCGAGATTCTGCACTTGTGTAGCTGCTTTTTG	pLKO.1	NM_053170.1-1652s1c1	CDS	NM_053170	10090	94093	Trim33	tripartite motif-containing 33	NM_001079830.1,NM_053170.2	noAltMouse	noHumanHit
Trrap	Q80YV3	Trrap	Transformation/transcription domain-associated protein (Tra1 homolog)	Mus musculus (Mouse)
shRNA 1					TRCN0000088534	CCCAGCGCATTGAACTGCTTT	CCGGCCCAGCGCATTGAACTGCTTTCTCGAGAAAGCAGTTCAATGCGCTGGGTTTTTG	pLKO.1	NM_133901.2-4150s1c1	CDS	NM_133901	10090	100683	Trrap	transformation/transcription domain-associated protein	NM_001081362.1	noAltMouse	noHumanHit
shRNA 2					TRCN0000088535	CATCAAGATCATAAGCATCAT	CCGGCATCAAGATCATAAGCATCATCTCGAGATGATGCTTATGATCTTGATGTTTTTG	pLKO.1	NM_133901.2-1074s1c1	CDS	NM_133901	10090	100683	Trrap	transformation/transcription domain-associated protein	NM_001081362.1	noAltMouse	noHumanHit
shRNA 3					TRCN0000088536	CGCTGAACTTTACTCTCTGTT	CCGGCGCTGAACTTTACTCTCTGTTCTCGAGAACAGAGAGTAAAGTTCAGCGTTTTTG	pLKO.1	NM_133901.2-4389s1c1	CDS	NM_133901	10090	100683	Trrap	transformation/transcription domain-associated protein	NM_001081362.1	noAltMouse	noHumanHit
shRNA 4					TRCN0000088537	GTGTCAACTCAGTGTCCATTA	CCGGGTGTCAACTCAGTGTCCATTACTCGAGTAATGGACACTGAGTTGACACTTTTTG	pLKO.1	NM_133901.2-2261s1c1	CDS	NM_133901	10090	100683	Trrap	transformation/transcription domain-associated protein	NM_001081362.1	noAltMouse	noHumanHit
Ube2e1	P52482	Ube2e1 Ubce5 Ubcm3	Ubiquitin-conjugating enzyme E2 E1 (EC 2.3.2.23) ((E3-independent) E2 ubiquitin-conjugating enzyme E1) (EC 2.3.2.24) (E2 ubiquitin-conjugating enzyme E1) (UbcM3) (Ubiquitin carrier protein E1) (Ubiquitin-protein ligase E1)	Mus musculus (Mouse)
shRNA 1					TRCN0000040808	TGGAGTATTCTTCCTTGACAT	CCGGTGGAGTATTCTTCCTTGACATCTCGAGATGTCAAGGAAGAATACTCCATTTTTG	pLKO.1	NM_009455.2-471s1c1	CDS	NM_009455	10090	22194	Ube2e1	ubiquitin-conjugating enzyme E2E 1, UBC4/5 homolog (yeast)	NM_009455.3	noAltMouse	noHumanHit
shRNA 2					TRCN0000040809	CCCAGCCCTAACCATCTCGAA	CCGGCCCAGCCCTAACCATCTCGAACTCGAGTTCGAGATGGTTAGGGCTGGGTTTTTG	pLKO.1	NM_009455.2-612s1c1	CDS	NM_009455	10090	22194	Ube2e1	ubiquitin-conjugating enzyme E2E 1, UBC4/5 homolog (yeast)	NM_009455.3	noAltMouse	noHumanHit
shRNA 3					TRCN0000040810	CCCAAGAAGAAGGAGAGTAAA	CCGGCCCAAGAAGAAGGAGAGTAAACTCGAGTTTACTCTCCTTCTTCTTGGGTTTTTG	pLKO.1	NM_009455.2-277s1c1	CDS	NM_009455	10090	22194	Ube2e1	ubiquitin-conjugating enzyme E2E 1, UBC4/5 homolog (yeast)	NM_009455.3	XR_030833.1 (LOC:665073)	NM_003341.3 (LOC:7324),NM_182666.1 (LOC:7324)
shRNA 4					TRCN0000040811	CAAAGGTTACATTTCGTACAA	CCGGCAAAGGTTACATTTCGTACAACTCGAGTTGTACGAAATGTAACCTTTGTTTTTG	pLKO.1	NM_009455.2-524s1c1	CDS	NM_009455	10090	22194	Ube2e1	ubiquitin-conjugating enzyme E2E 1, UBC4/5 homolog (yeast)	NM_009455.3	XR_031474.1 (LOC:433742),XR_033866.1 (LOC:433742)	noHumanHit
shRNA 5					TRCN0000040812	CTATGAGTGGAGATCAACCAT	CCGGCTATGAGTGGAGATCAACCATCTCGAGATGGTTGATCTCCACTCATAGTTTTTG	pLKO.1	NM_009455.2-420s1c1	CDS	NM_009455	10090	22194	Ube2e1	ubiquitin-conjugating enzyme E2E 1, UBC4/5 homolog (yeast)	NM_009455.3	XR_030833.1 (LOC:665073),XR_031474.1 (LOC:433742),XR_033866.1 (LOC:433742)	noHumanHit
Ube3a	O08759	Ube3a	Ubiquitin-protein ligase E3A (EC 2.3.2.26) (HECT-type ubiquitin transferase E3A) (Oncogenic protein-associated protein E6-AP)	Mus musculus (Mouse)
shRNA 1					TRCN0000012893	CGGAGAATGATGGAAACATTT	CCGGCGGAGAATGATGGAAACATTTCTCGAGAAATGTTTCCATCATTCTCCGTTTTT	pLKO.1	NM_011668.1-1228s1c1	CDS	NM_011668	10090	22215	Ube3a	ubiquitin protein ligase E3A	NM_001033962.1,NM_011668.2,NM_173010.3	noAltMouse	noHumanHit
shRNA 2					TRCN0000012894	CCCAATGATGTATGATCTAAA	CCGGCCCAATGATGTATGATCTAAACTCGAGTTTAGATCATACATCATTGGGTTTTT	pLKO.1	NM_011668.1-2286s1c1	CDS	NM_011668	10090	22215	Ube3a	ubiquitin protein ligase E3A	NM_001033962.1,NM_011668.2,NM_173010.3	noAltMouse	NM_000462.2 (LOC:7337),NM_130838.1 (LOC:7337),NM_130839.1 (LOC:7337)
shRNA 3					TRCN0000012895	CCTTCCTGAATGCACTTGTAT	CCGGCCTTCCTGAATGCACTTGTATCTCGAGATACAAGTGCATTCAGGAAGGTTTTT	pLKO.1	NM_011668.1-983s1c1	CDS	NM_011668	10090	22215	Ube3a	ubiquitin protein ligase E3A	NM_001033962.1,NM_011668.2,NM_173010.3	noAltMouse	noHumanHit
shRNA 4					TRCN0000012896	CCGGCTAGAGATGATTGCTAT	CCGGCCGGCTAGAGATGATTGCTATCTCGAGATAGCAATCATCTCTAGCCGGTTTTT	pLKO.1	NM_011668.1-1833s1c1	CDS	NM_011668	10090	22215	Ube3a	ubiquitin protein ligase E3A	NM_001033962.1,NM_011668.2,NM_173010.3	noAltMouse	noHumanHit
shRNA 5					TRCN0000012897	GCTGCTTCAAACTGTTTGAAA	CCGGGCTGCTTCAAACTGTTTGAAACTCGAGTTTCAAACAGTTTGAAGCAGCTTTTT	pLKO.1	NM_011668.1-1327s1c1	CDS	NM_011668	10090	22215	Ube3a	ubiquitin protein ligase E3A	noHits	noAltMouse	noHumanHit
Vps72	Q62481	Vps72 Tcfl1 Yl1	Vacuolar protein sorting-associated protein 72 homolog (Protein YL-1) (Transcription factor-like 1)	Mus musculus (Mouse)
shRNA 1					TRCN0000085668	GCAAGTCTATGCGTCAGTCTA	CCGGGCAAGTCTATGCGTCAGTCTACTCGAGTAGACTGACGCATAGACTTGCTTTTTG	pLKO.1	NM_009336.1-416s1c1	CDS	NM_009336	10090	21427	Vps72	vacuolar protein sorting 72 (yeast)	NM_009336.2	noAltMouse	noHumanHit
shRNA 2					TRCN0000085669	AGCCTATAAGGAGCCTCTAAA	CCGGAGCCTATAAGGAGCCTCTAAACTCGAGTTTAGAGGCTCCTTATAGGCTTTTTTG	pLKO.1	NM_009336.1-288s1c1	CDS	NM_009336	10090	21427	Vps72	vacuolar protein sorting 72 (yeast)	NM_009336.2	noAltMouse	noHumanHit
shRNA 3					TRCN0000085670	GTCAGAAGATTGTCATCAAAT	CCGGGTCAGAAGATTGTCATCAAATCTCGAGATTTGATGACAATCTTCTGACTTTTTG	pLKO.1	NM_009336.1-1112s1c1	CDS	NM_009336	10090	21427	Vps72	vacuolar protein sorting 72 (yeast)	NM_009336.2	noAltMouse	noHumanHit
shRNA 4					TRCN0000085671	CGTTCACTCGAGACCTATGAA	CCGGCGTTCACTCGAGACCTATGAACTCGAGTTCATAGGTCTCGAGTGAACGTTTTTG	pLKO.1	NM_009336.1-580s1c1	CDS	NM_009336	10090	21427	Vps72	vacuolar protein sorting 72 (yeast)	NM_009336.2	noAltMouse	noHumanHit
shRNA 5					TRCN0000085672	GCGTCAGAAGATTGTCATCAA	CCGGGCGTCAGAAGATTGTCATCAACTCGAGTTGATGACAATCTTCTGACGCTTTTTG	pLKO.1	NM_009336.1-1110s1c1	CDS	NM_009336	10090	21427	Vps72	vacuolar protein sorting 72 (yeast)	NM_009336.2	noAltMouse	noHumanHit
