# Supplementary material for: RNAi-Based Identification of Gene-Specific Nuclear Cofactor Networks Regulating Interleukin-1 Target Genes
Source: Front Immunol. 2018 Apr 27;9:775. doi: 10.3389/fimmu.2018.00775 (PMC5934416; doi:10.3389/fimmu.2018.00775)
Supplement: Table S2 — Enriched NF-κB binding sites in eleven IL-1 target genes. Shown are NF-κB motifs in the 1000 basepair flanking sequences of the eleven IL-1 target genes compared to a set of non-regulated murine genes. [file table_2.xlsx]

## Sheet: NFkappaB_binding
target genes
#	gene	matrix	position	(strand)	core match	matrix match	sequence	graphic representation
1	Ccl2	V$CREL_01	51	(-)	1.000	0.870	GGAAAtcacg
	Ccl2	V$CREL_01	577	(+)	1.000	0.859	ggtccTTTCC
	Ccl2	V$CREL_01	855	(-)	1.000	0.981	GGAAAcaccc
2	Ccl7	V$CREL_01	823	(-)	0.973	0.949	GGAATagcca
3	Cxcl1	V$CREL_01	272	(-)	0.952	0.943	GGAACcccct
	Cxcl1	V$NFKB_Q6	313	(+)	0.863	0.920	cgTGGACtttcctt
	Cxcl1	V$NFKAPPAB65_01	315	(+)	1.000	0.977	tggacTTTCC
	Cxcl1	V$CREL_01	315	(+)	1.000	0.977	tggacTTTCC
	Cxcl1	V$NFKB_Q6	400	(+)	1.000	0.938	tcGGGAAgttccca
	Cxcl1	V$NFKB_Q6	401	(-)	1.000	0.947	cgggaagTTCCCaa
	Cxcl1	V$CREL_01	402	(+)	0.952	0.959	gggaaGTTCC
	Cxcl1	V$NFKAPPAB_01	402	(+)	1.000	0.959	GGGAAgttcc
	Cxcl1	V$CREL_01	403	(-)	0.952	0.959	GGAAGttccc
	Cxcl1	V$NFKAPPAB_01	403	(-)	1.000	0.956	ggaagTTCCC
	Cxcl1	V$CREL_01	916	(-)	1.000	0.981	GGAAAcaccc
	Cxcl1	V$NFKB_Q6	932	(+)	1.000	0.964	ccGGGAAtttccct
	Cxcl1	V$NFKB_C	933	(+)	0.973	0.972	cGGGAAtttccc
	Cxcl1	V$CREL_01	933	(+)	0.787	0.851	cgggaATTTC
	Cxcl1	V$NFKB_Q6	933	(-)	1.000	0.940	cgggaatTTCCCtg
	Cxcl1	V$NFKAPPAB65_01	934	(+)	1.000	1.000	gggaaTTTCC
	Cxcl1	V$CREL_01	934	(+)	1.000	0.990	gggaaTTTCC
	Cxcl1	V$NFKAPPAB_01	934	(+)	1.000	1.000	GGGAAtttcc
	Cxcl1	V$CREL_01	935	(-)	0.973	0.973	GGAATttccc
	Cxcl1	V$NFKAPPAB_01	935	(-)	1.000	0.967	ggaatTTCCC
4	Cxcl2	V$CREL_01	324	(-)	0.952	0.923	GGAAGagcct
	Cxcl2	V$CREL_01	334	(+)	0.952	0.950	cggaaGTTCC
	Cxcl2	V$CREL_01	335	(-)	0.952	0.946	GGAAGttcca
	Cxcl2	V$NFKB_Q6	930	(+)	1.000	0.972	caGGGAAtttccct
	Cxcl2	V$NFKB_C	931	(+)	0.973	0.973	aGGGAAtttccc
	Cxcl2	V$NFKB_Q6	931	(-)	1.000	0.940	agggaatTTCCCtg
	Cxcl2	V$NFKAPPAB65_01	932	(+)	1.000	1.000	gggaaTTTCC
	Cxcl2	V$CREL_01	932	(+)	1.000	0.990	gggaaTTTCC
	Cxcl2	V$NFKAPPAB_01	932	(+)	1.000	1.000	GGGAAtttcc
	Cxcl2	V$CREL_01	933	(-)	0.973	0.973	GGAATttccc
	Cxcl2	V$NFKAPPAB_01	933	(-)	1.000	0.967	ggaatTTCCC
	Cxcl2	V$CREL_01	950	(+)	0.813	0.868	cgggcTTTTC
	Cxcl2	V$CREL_01	951	(+)	1.000	0.979	gggctTTTCC
5	Cxcl5	V$CREL_01	741	(-)	1.000	0.859	GGAAAggtcc
	Cxcl5	V$NFKB_Q6	909	(+)	1.000	0.972	caGGGAAtttcccc
	Cxcl5	V$NFKB_C	910	(+)	0.973	0.973	aGGGAAtttccc
	Cxcl5	V$NFKB_Q6	910	(-)	1.000	0.968	agggaatTTCCCca
	Cxcl5	V$NFKAPPAB65_01	911	(+)	1.000	1.000	gggaaTTTCC
	Cxcl5	V$CREL_01	911	(+)	1.000	0.990	gggaaTTTCC
	Cxcl5	V$NFKAPPAB_01	911	(+)	1.000	1.000	GGGAAtttcc
	Cxcl5	V$CREL_01	912	(-)	0.973	0.973	GGAATttccc
	Cxcl5	V$NFKAPPAB_01	912	(-)	1.000	0.967	ggaatTTCCC
6	Cxcl10	V$NFKB_Q6	840	(+)	1.000	0.942	gaGGGAAattccaa
	Cxcl10	V$CREL_01	842	(+)	0.973	0.973	gggaaATTCC
	Cxcl10	V$NFKAPPAB_01	842	(+)	1.000	0.967	GGGAAattcc
	Cxcl10	V$NFKAPPAB65_01	843	(-)	1.000	0.986	GGAAAttcca
	Cxcl10	V$CREL_01	843	(-)	1.000	0.978	GGAAAttcca
	Cxcl10	V$NFKB_Q6	896	(+)	1.000	0.968	agGGGACttccctc
	Cxcl10	V$NFKB_Q6	896	(-)	1.000	0.914	aggggacTTCCCtc
	Cxcl10	V$NFKB_C	897	(+)	1.000	0.958	gGGGACttccct
	Cxcl10	V$CREL_01	897	(+)	0.952	0.969	ggggaCTTCC
	Cxcl10	V$NFKAPPAB_01	898	(+)	0.986	0.989	GGGACttccc
	Cxcl10	V$NFKAPPAB_01	898	(-)	1.000	0.956	gggacTTCCC
7	Icam1	V$NFKAPPAB65_01	149	(-)	1.000	0.974	GGAAAccccc
	Icam1	V$CREL_01	149	(-)	1.000	0.999	GGAAAccccc
	Icam1	V$NFKAPPAB_01	149	(-)	0.908	0.947	ggaaaCCCCC
	Icam1	V$CREL_01	802	(+)	0.973	0.960	tggaaATTCC
	Icam1	V$NFKAPPAB65_01	803	(-)	1.000	0.977	GGAAAttcct
	Icam1	V$CREL_01	803	(-)	1.000	0.966	GGAAAttcct
	Icam1	V$CREL_01	872	(-)	1.000	0.973	GGAAAtaccg
	Icam1	V$CREL_01	908	(+)	1.000	0.869	cgaggTTTCC
8	Il6	V$NFKB_Q6	955	(+)	0.962	0.958	gtGGGATtttccca
	Il6	V$NFKB_C	956	(+)	0.977	0.974	tGGGATtttccc
	Il6	V$CREL_01	956	(+)	0.813	0.866	tgggaTTTTC
	Il6	V$NFKAPPAB65_01	957	(+)	1.000	0.990	gggatTTTCC
	Il6	V$CREL_01	957	(+)	1.000	0.989	gggatTTTCC
	Il6	V$NFKAPPAB_01	957	(+)	0.972	0.984	GGGATtttcc
9	Nfkbia	V$CREL_01	242	(-)	1.000	0.856	GGAAActaca
	Nfkbia	V$CREL_01	626	(-)	1.000	0.858	GGAAAagacc
	Nfkbia	V$CREL_01	659	(-)	0.952	0.923	GGAACagcct
	Nfkbia	V$CREL_01	728	(-)	0.785	0.858	GGGAAacccc
	Nfkbia	V$NFKAPPAB50_01	728	(-)	0.865	0.923	gggaaACCCC
	Nfkbia	V$NFKAPPAB_01	728	(-)	0.915	0.948	gggaaACCCC
	Nfkbia	V$CREL_01	729	(-)	1.000	0.987	GGAAAcccca
	Nfkbia	V$NFKB_Q6	787	(+)	1.000	0.901	caGGGAAgtaccta
	Nfkbia	V$CREL_01	790	(-)	0.952	0.927	GGAAGtacct
	Nfkbia	V$NFKB_Q6	820	(+)	0.832	0.905	ggAGGACtttccag
	Nfkbia	V$CREL_01	822	(+)	1.000	0.965	aggacTTTCC
	Nfkbia	V$NFKB_Q6	970	(-)	1.000	0.997	ttggaaaTTCCCcg
	Nfkbia	V$NFKB_C	971	(-)	0.973	0.985	tggaaaTTCCCc
	Nfkbia	V$CREL_01	971	(+)	0.973	0.960	tggaaATTCC
	Nfkbia	V$NFKAPPAB65_01	972	(-)	1.000	1.000	GGAAAttccc
	Nfkbia	V$CREL_01	972	(-)	1.000	0.990	GGAAAttccc
	Nfkbia	V$NFKAPPAB_01	972	(-)	1.000	1.000	ggaaaTTCCC
	Nfkbia	V$CREL_01	973	(-)	0.787	0.860	GAAATtcccc
10	Nfkbiz	V$CREL_01	490	(+)	1.000	0.981	gggtgTTTCC
house keeping genes
#	gene	matrix	position	(strand)	core match	matrix match	sequence	graphic representation
1	Abt1	No sites found for this sequence
2	Alkbh5	V$CREL_01	512	(+)	1.000	0.852	ggcttTTTCC
	Alkbh5	V$CREL_01	561	(-)	0.813	0.859	GAAAAcaccc
3	Atg12	V$CREL_01	29	(-)	1.000	0.981	GGAAAcaccc
4	Ddb1	V$CREL_01	327	(+)	0.952	0.923	aggctCTTCC
	Ddb1	V$CREL_01	554	(-)	1.000	0.869	GGAAAgcacg
	Ddb1	V$NFKAPPAB65_01	643	(-)	1.000	0.973	GGAAAacccc
	Ddb1	V$CREL_01	643	(-)	1.000	0.999	GGAAAacccc
	Ddb1	V$NFKAPPAB_01	643	(-)	0.915	0.951	ggaaaACCCC
	Ddb1	V$CREL_01	644	(-)	0.813	0.868	GAAAAccccg
5	Ddx24	V$CREL_01	930	(+)	0.952	0.950	cggaaCTTCC
	Ddx24	V$CREL_01	931	(-)	0.952	0.934	GGAACttcct
6	Dscr3	V$CREL_01	54	(+)	0.952	0.939	tggtaGTTCC
7	Eif4h	No sites found for this sequence
8	Ercc5	No sites found for this sequence
9	Fdxacb1	No sites found for this sequence
10	Gpatch3	V$CREL_01	848	(+)	1.000	0.869	cgagtTTTCC
11	Grcc10	V$CREL_01	550	(-)	0.973	0.950	GGAATtgcca
12	Mark3	No sites found for this sequence
13	Med22	No sites found for this sequence
14	Ndufaf5	No sites found for this sequence
15	Slu7	V$CREL_01	369	(+)	0.952	0.943	agggtCTTCC
16	Nedd8	V$CREL_01	401	(+)	0.952	0.926	aggtgCTTCC
	Nedd8	V$CREL_01	864	(+)	0.952	0.935	tggctGTTCC
17	Rnf187	V$CREL_01	479	(+)	1.000	0.854	agtgcTTTCC
	Rnf187	V$CREL_01	650	(-)	1.000	0.955	GGAAAagcct
18	Ywhae	V$CREL_01	623	(+)	1.000	0.869	cgagcTTTCC
